# Supplementary material for: Evaluation metrics and validation of presence-only species distribution models based on distributional maps with varying coverage
Source: Sci Rep. 2021 Jan 15;11:1482. doi: 10.1038/s41598-020-80062-1 (PMC7811024; doi:10.1038/s41598-020-80062-1)
Supplement: Supplementary file 2 — Supplementary Information 2. [file 41598_2020_80062_MOESM2_ESM.xlsx]

## Sheet: Arkusz1
Appendix 1 Data used for modeling. The data points are thinned and aligned to cells of environmental rasters with a resolution of 30 arc seconds. The first column indicates the name of the dataset, and the second shows the assigned number that was used in the article.
Dataset_name	Dataset_numerical	Longitude	Latitude
Gorce Mts	1	20.2542	49.6208
Gorce Mts	1	20.2958	49.6125
Gorce Mts	1	20.2375	49.5958
Gorce Mts	1	20.0458	49.5792
Gorce Mts	1	20.0708	49.5792
Gorce Mts	1	20.0958	49.5792
Gorce Mts	1	20.1042	49.5792
Gorce Mts	1	20.1292	49.5792
Gorce Mts	1	20.1792	49.5792
Gorce Mts	1	20.2458	49.5792
Gorce Mts	1	20.0792	49.5708
Gorce Mts	1	20.1292	49.5708
Gorce Mts	1	20.1708	49.5708
Gorce Mts	1	20.1958	49.5708
Gorce Mts	1	20.2208	49.5708
Gorce Mts	1	20.0958	49.5625
Gorce Mts	1	20.1125	49.5625
Gorce Mts	1	20.1458	49.5625
Gorce Mts	1	20.1958	49.5625
Gorce Mts	1	20.2042	49.5625
Gorce Mts	1	20.2125	49.5625
Gorce Mts	1	20.1042	49.5542
Gorce Mts	1	20.1125	49.5542
Gorce Mts	1	20.1292	49.5542
Gorce Mts	1	20.1375	49.5542
Gorce Mts	1	20.1458	49.5542
Gorce Mts	1	20.2042	49.5542
Gorce Mts	1	20.1042	49.5458
Gorce Mts	1	20.1125	49.5458
Gorce Mts	1	20.1292	49.5458
Gorce Mts	1	20.1542	49.5458
Gorce Mts	1	20.2042	49.5458
Gorce Mts	1	20.0708	49.5375
Gorce Mts	1	20.0875	49.5375
Gorce Mts	1	20.0958	49.5375
Gorce Mts	1	20.1125	49.5375
Gorce Mts	1	20.1458	49.5375
Gorce Mts	1	20.0875	49.5292
Gorce Mts	1	20.1208	49.5208
Bieszczady Mts	2	22.2958	49.1875
Bieszczady Mts	2	22.4208	49.1875
Bieszczady Mts	2	22.4875	49.1875
Bieszczady Mts	2	22.2958	49.1792
Bieszczady Mts	2	22.3542	49.1792
Bieszczady Mts	2	22.3125	49.1708
Bieszczady Mts	2	22.3625	49.1708
Bieszczady Mts	2	22.3625	49.1625
Bieszczady Mts	2	22.6625	49.1458
Bieszczady Mts	2	22.6042	49.1375
Bieszczady Mts	2	22.7292	49.1375
Bieszczady Mts	2	22.4792	49.1292
Bieszczady Mts	2	22.6792	49.1292
Bieszczady Mts	2	22.4458	49.1208
Bieszczady Mts	2	22.4542	49.1208
Bieszczady Mts	2	22.4708	49.1208
Bieszczady Mts	2	22.5542	49.1208
Bieszczady Mts	2	22.8125	49.1208
Bieszczady Mts	2	22.4458	49.1125
Bieszczady Mts	2	22.4625	49.1125
Bieszczady Mts	2	22.4708	49.1125
Bieszczady Mts	2	22.5042	49.1125
Bieszczady Mts	2	22.5542	49.1125
Bieszczady Mts	2	22.5792	49.1125
Bieszczady Mts	2	22.5875	49.1125
Bieszczady Mts	2	22.4208	49.1042
Bieszczady Mts	2	22.4542	49.1042
Bieszczady Mts	2	22.4625	49.1042
Bieszczady Mts	2	22.5792	49.1042
Bieszczady Mts	2	22.5875	49.1042
Bieszczady Mts	2	22.6375	49.1042
Bieszczady Mts	2	22.7292	49.1042
Bieszczady Mts	2	22.6375	49.0958
Bieszczady Mts	2	22.6708	49.0958
Bieszczady Mts	2	22.6292	49.0875
Bieszczady Mts	2	22.6375	49.0875
Bieszczady Mts	2	22.7375	49.0875
Bieszczady Mts	2	22.7542	49.0875
Bieszczady Mts	2	22.6292	49.0792
Bieszczady Mts	2	22.7292	49.0792
Bieszczady Mts	2	22.7708	49.0792
Bieszczady Mts	2	22.8208	49.0792
Bieszczady Mts	2	22.8458	49.0792
Bieszczady Mts	2	22.7292	49.0708
Bieszczady Mts	2	22.7625	49.0708
Bieszczady Mts	2	22.7708	49.0708
Bieszczady Mts	2	22.7792	49.0708
Bieszczady Mts	2	22.8375	49.0708
Bieszczady Mts	2	22.7708	49.0625
Bieszczady Mts	2	22.7042	49.0542
Bieszczady Mts	2	22.8125	49.0458
Bieszczady Mts	2	22.8125	49.0375
Atpol	3a	22.5625	49.0708
Atpol	3a	22.5708	49.0708
Atpol	3a	22.5792	49.0708
Atpol	3a	22.5875	49.0708
Atpol	3a	22.5958	49.0708
Atpol	3a	22.6042	49.0708
Atpol	3a	22.6125	49.0708
Atpol	3a	22.6208	49.0708
Atpol	3a	22.6292	49.0708
Atpol	3a	22.6375	49.0708
Atpol	3a	22.6458	49.0708
Atpol	3a	22.6542	49.0708
Atpol	3a	22.6625	49.0708
Atpol	3a	22.6708	49.0708
Atpol	3a	22.6792	49.0708
Atpol	3a	22.6875	49.0708
Atpol	3a	22.5625	49.0625
Atpol	3a	22.5708	49.0625
Atpol	3a	22.5792	49.0625
Atpol	3a	22.5875	49.0625
Atpol	3a	22.5958	49.0625
Atpol	3a	22.6042	49.0625
Atpol	3a	22.6125	49.0625
Atpol	3a	22.6208	49.0625
Atpol	3a	22.6292	49.0625
Atpol	3a	22.6375	49.0625
Atpol	3a	22.6458	49.0625
Atpol	3a	22.6542	49.0625
Atpol	3a	22.6625	49.0625
Atpol	3a	22.6708	49.0625
Atpol	3a	22.6792	49.0625
Atpol	3a	22.6875	49.0625
Atpol	3a	22.5542	49.0542
Atpol	3a	22.5625	49.0542
Atpol	3a	22.5708	49.0542
Atpol	3a	22.5792	49.0542
Atpol	3a	22.5875	49.0542
Atpol	3a	22.5958	49.0542
Atpol	3a	22.6042	49.0542
Atpol	3a	22.6125	49.0542
Atpol	3a	22.6208	49.0542
Atpol	3a	22.6292	49.0542
Atpol	3a	22.6375	49.0542
Atpol	3a	22.6458	49.0542
Atpol	3a	22.6542	49.0542
Atpol	3a	22.6625	49.0542
Atpol	3a	22.6708	49.0542
Atpol	3a	22.6792	49.0542
Atpol	3a	22.6875	49.0542
Atpol	3a	22.5542	49.0458
Atpol	3a	22.5625	49.0458
Atpol	3a	22.5708	49.0458
Atpol	3a	22.5792	49.0458
Atpol	3a	22.5875	49.0458
Atpol	3a	22.5958	49.0458
Atpol	3a	22.6042	49.0458
Atpol	3a	22.6125	49.0458
Atpol	3a	22.6208	49.0458
Atpol	3a	22.6292	49.0458
Atpol	3a	22.6375	49.0458
Atpol	3a	22.6458	49.0458
Atpol	3a	22.6542	49.0458
Atpol	3a	22.6625	49.0458
Atpol	3a	22.6708	49.0458
Atpol	3a	22.6792	49.0458
Atpol	3a	22.6875	49.0458
Atpol	3a	22.5542	49.0375
Atpol	3a	22.5625	49.0375
Atpol	3a	22.5708	49.0375
Atpol	3a	22.5792	49.0375
Atpol	3a	22.5875	49.0375
Atpol	3a	22.5958	49.0375
Atpol	3a	22.6042	49.0375
Atpol	3a	22.6125	49.0375
Atpol	3a	22.6208	49.0375
Atpol	3a	22.6292	49.0375
Atpol	3a	22.6375	49.0375
Atpol	3a	22.6458	49.0375
Atpol	3a	22.6542	49.0375
Atpol	3a	22.6625	49.0375
Atpol	3a	22.6708	49.0375
Atpol	3a	22.6792	49.0375
Atpol	3a	22.6875	49.0375
Atpol	3a	22.5542	49.0292
Atpol	3a	22.5625	49.0292
Atpol	3a	22.5708	49.0292
Atpol	3a	22.5792	49.0292
Atpol	3a	22.5875	49.0292
Atpol	3a	22.5958	49.0292
Atpol	3a	22.6042	49.0292
Atpol	3a	22.6125	49.0292
Atpol	3a	22.6208	49.0292
Atpol	3a	22.6292	49.0292
Atpol	3a	22.6375	49.0292
Atpol	3a	22.6458	49.0292
Atpol	3a	22.6542	49.0292
Atpol	3a	22.6625	49.0292
Atpol	3a	22.6708	49.0292
Atpol	3a	22.6792	49.0292
Atpol	3a	22.6875	49.0292
Atpol	3a	22.5542	49.0208
Atpol	3a	22.5625	49.0208
Atpol	3a	22.5708	49.0208
Atpol	3a	22.5792	49.0208
Atpol	3a	22.5875	49.0208
Atpol	3a	22.5958	49.0208
Atpol	3a	22.6042	49.0208
Atpol	3a	22.6125	49.0208
Atpol	3a	22.6208	49.0208
Atpol	3a	22.6292	49.0208
Atpol	3a	22.6375	49.0208
Atpol	3a	22.6458	49.0208
Atpol	3a	22.6542	49.0208
Atpol	3a	22.6625	49.0208
Atpol	3a	22.6708	49.0208
Atpol	3a	22.6792	49.0208
Atpol	3a	22.6875	49.0208
Atpol	3a	22.5542	49.0125
Atpol	3a	22.5625	49.0125
Atpol	3a	22.5708	49.0125
Atpol	3a	22.5792	49.0125
Atpol	3a	22.5875	49.0125
Atpol	3a	22.5958	49.0125
Atpol	3a	22.6042	49.0125
Atpol	3a	22.6125	49.0125
Atpol	3a	22.6208	49.0125
Atpol	3a	22.6292	49.0125
Atpol	3a	22.6375	49.0125
Atpol	3a	22.6458	49.0125
Atpol	3a	22.6542	49.0125
Atpol	3a	22.6625	49.0125
Atpol	3a	22.6708	49.0125
Atpol	3a	22.6792	49.0125
Atpol	3a	22.6875	49.0125
Atpol	3a	22.5542	49.0042
Atpol	3a	22.5625	49.0042
Atpol	3a	22.5708	49.0042
Atpol	3a	22.5792	49.0042
Atpol	3a	22.5875	49.0042
Atpol	3a	22.5958	49.0042
Atpol	3a	22.6042	49.0042
Atpol	3a	22.6125	49.0042
Atpol	3a	22.6208	49.0042
Atpol	3a	22.6292	49.0042
Atpol	3a	22.6375	49.0042
Atpol	3a	22.6458	49.0042
Atpol	3a	22.6542	49.0042
Atpol	3a	22.6625	49.0042
Atpol	3a	22.6708	49.0042
Atpol	3a	22.6792	49.0042
Atpol	3a	22.6875	49.0042
Atpol	3a	22.5542	48.9958
Atpol	3a	22.5625	48.9958
Atpol	3a	22.5708	48.9958
Atpol	3a	22.5792	48.9958
Atpol	3a	22.5875	48.9958
Atpol	3a	22.5958	48.9958
Atpol	3a	22.6042	48.9958
Atpol	3a	22.6125	48.9958
Atpol	3a	22.6208	48.9958
Atpol	3a	22.6292	48.9958
Atpol	3a	22.6375	48.9958
Atpol	3a	22.6458	48.9958
Atpol	3a	22.6542	48.9958
Atpol	3a	22.6625	48.9958
Atpol	3a	22.6708	48.9958
Atpol	3a	22.6792	48.9958
Atpol	3a	22.6875	48.9958
Atpol	3a	22.5542	48.9875
Atpol	3a	22.5625	48.9875
Atpol	3a	22.5708	48.9875
Atpol	3a	22.5792	48.9875
Atpol	3a	22.5875	48.9875
Atpol	3a	22.5958	48.9875
Atpol	3a	22.6042	48.9875
Atpol	3a	22.6125	48.9875
Atpol	3a	22.6208	48.9875
Atpol	3a	22.6292	48.9875
Atpol	3a	22.6375	48.9875
Atpol	3a	22.6458	48.9875
Atpol	3a	22.6542	48.9875
Atpol	3a	22.6625	48.9875
Atpol	3a	22.6708	48.9875
Atpol	3a	22.6792	48.9875
Atpol	3a	22.6875	48.9875
Atpol	3a	22.6958	49.0708
Atpol	3a	22.7042	49.0708
Atpol	3a	22.7125	49.0708
Atpol	3a	22.7208	49.0708
Atpol	3a	22.7292	49.0708
Atpol	3a	22.7375	49.0708
Atpol	3a	22.7458	49.0708
Atpol	3a	22.7542	49.0708
Atpol	3a	22.7625	49.0708
Atpol	3a	22.7708	49.0708
Atpol	3a	22.7792	49.0708
Atpol	3a	22.7875	49.0708
Atpol	3a	22.7958	49.0708
Atpol	3a	22.8042	49.0708
Atpol	3a	22.8125	49.0708
Atpol	3a	22.8208	49.0708
Atpol	3a	22.6958	49.0625
Atpol	3a	22.7042	49.0625
Atpol	3a	22.7125	49.0625
Atpol	3a	22.7208	49.0625
Atpol	3a	22.7292	49.0625
Atpol	3a	22.7375	49.0625
Atpol	3a	22.7458	49.0625
Atpol	3a	22.7542	49.0625
Atpol	3a	22.7625	49.0625
Atpol	3a	22.7708	49.0625
Atpol	3a	22.7792	49.0625
Atpol	3a	22.7875	49.0625
Atpol	3a	22.7958	49.0625
Atpol	3a	22.8042	49.0625
Atpol	3a	22.8125	49.0625
Atpol	3a	22.8208	49.0625
Atpol	3a	22.6958	49.0542
Atpol	3a	22.7042	49.0542
Atpol	3a	22.7125	49.0542
Atpol	3a	22.7208	49.0542
Atpol	3a	22.7292	49.0542
Atpol	3a	22.7375	49.0542
Atpol	3a	22.7458	49.0542
Atpol	3a	22.7542	49.0542
Atpol	3a	22.7625	49.0542
Atpol	3a	22.7708	49.0542
Atpol	3a	22.7792	49.0542
Atpol	3a	22.7875	49.0542
Atpol	3a	22.7958	49.0542
Atpol	3a	22.8042	49.0542
Atpol	3a	22.8125	49.0542
Atpol	3a	22.8208	49.0542
Atpol	3a	22.6958	49.0458
Atpol	3a	22.7042	49.0458
Atpol	3a	22.7125	49.0458
Atpol	3a	22.7208	49.0458
Atpol	3a	22.7292	49.0458
Atpol	3a	22.7375	49.0458
Atpol	3a	22.7458	49.0458
Atpol	3a	22.7542	49.0458
Atpol	3a	22.7625	49.0458
Atpol	3a	22.7708	49.0458
Atpol	3a	22.7792	49.0458
Atpol	3a	22.7875	49.0458
Atpol	3a	22.7958	49.0458
Atpol	3a	22.8042	49.0458
Atpol	3a	22.8125	49.0458
Atpol	3a	22.8208	49.0458
Atpol	3a	22.6958	49.0375
Atpol	3a	22.7042	49.0375
Atpol	3a	22.7125	49.0375
Atpol	3a	22.7208	49.0375
Atpol	3a	22.7292	49.0375
Atpol	3a	22.7375	49.0375
Atpol	3a	22.7458	49.0375
Atpol	3a	22.7542	49.0375
Atpol	3a	22.7625	49.0375
Atpol	3a	22.7708	49.0375
Atpol	3a	22.7792	49.0375
Atpol	3a	22.7875	49.0375
Atpol	3a	22.7958	49.0375
Atpol	3a	22.8042	49.0375
Atpol	3a	22.8125	49.0375
Atpol	3a	22.8208	49.0375
Atpol	3a	22.6958	49.0292
Atpol	3a	22.7042	49.0292
Atpol	3a	22.7125	49.0292
Atpol	3a	22.7208	49.0292
Atpol	3a	22.7292	49.0292
Atpol	3a	22.7375	49.0292
Atpol	3a	22.7458	49.0292
Atpol	3a	22.7542	49.0292
Atpol	3a	22.7625	49.0292
Atpol	3a	22.7708	49.0292
Atpol	3a	22.7792	49.0292
Atpol	3a	22.7875	49.0292
Atpol	3a	22.7958	49.0292
Atpol	3a	22.8042	49.0292
Atpol	3a	22.8125	49.0292
Atpol	3a	22.8208	49.0292
Atpol	3a	22.6958	49.0208
Atpol	3a	22.7042	49.0208
Atpol	3a	22.7125	49.0208
Atpol	3a	22.7208	49.0208
Atpol	3a	22.7292	49.0208
Atpol	3a	22.7375	49.0208
Atpol	3a	22.7458	49.0208
Atpol	3a	22.7542	49.0208
Atpol	3a	22.7625	49.0208
Atpol	3a	22.7708	49.0208
Atpol	3a	22.7792	49.0208
Atpol	3a	22.7875	49.0208
Atpol	3a	22.7958	49.0208
Atpol	3a	22.8042	49.0208
Atpol	3a	22.8125	49.0208
Atpol	3a	22.8208	49.0208
Atpol	3a	22.6958	49.0125
Atpol	3a	22.7042	49.0125
Atpol	3a	22.7125	49.0125
Atpol	3a	22.7208	49.0125
Atpol	3a	22.7292	49.0125
Atpol	3a	22.7375	49.0125
Atpol	3a	22.7458	49.0125
Atpol	3a	22.7542	49.0125
Atpol	3a	22.7625	49.0125
Atpol	3a	22.7708	49.0125
Atpol	3a	22.7792	49.0125
Atpol	3a	22.7875	49.0125
Atpol	3a	22.7958	49.0125
Atpol	3a	22.8042	49.0125
Atpol	3a	22.8125	49.0125
Atpol	3a	22.8208	49.0125
Atpol	3a	22.6958	49.0042
Atpol	3a	22.7042	49.0042
Atpol	3a	22.7125	49.0042
Atpol	3a	22.7208	49.0042
Atpol	3a	22.7292	49.0042
Atpol	3a	22.7375	49.0042
Atpol	3a	22.7458	49.0042
Atpol	3a	22.7542	49.0042
Atpol	3a	22.7625	49.0042
Atpol	3a	22.7708	49.0042
Atpol	3a	22.7792	49.0042
Atpol	3a	22.7875	49.0042
Atpol	3a	22.7958	49.0042
Atpol	3a	22.8042	49.0042
Atpol	3a	22.8125	49.0042
Atpol	3a	22.8208	49.0042
Atpol	3a	22.6958	48.9958
Atpol	3a	22.7042	48.9958
Atpol	3a	22.7125	48.9958
Atpol	3a	22.7208	48.9958
Atpol	3a	22.7292	48.9958
Atpol	3a	22.7375	48.9958
Atpol	3a	22.7458	48.9958
Atpol	3a	22.7542	48.9958
Atpol	3a	22.7625	48.9958
Atpol	3a	22.7708	48.9958
Atpol	3a	22.7792	48.9958
Atpol	3a	22.7875	48.9958
Atpol	3a	22.7958	48.9958
Atpol	3a	22.8042	48.9958
Atpol	3a	22.8125	48.9958
Atpol	3a	22.8208	48.9958
Atpol	3a	22.6958	48.9875
Atpol	3a	22.7042	48.9875
Atpol	3a	22.7125	48.9875
Atpol	3a	22.7208	48.9875
Atpol	3a	22.7292	48.9875
Atpol	3a	22.7375	48.9875
Atpol	3a	22.7458	48.9875
Atpol	3a	22.7542	48.9875
Atpol	3a	22.7625	48.9875
Atpol	3a	22.7708	48.9875
Atpol	3a	22.7792	48.9875
Atpol	3a	22.7875	48.9875
Atpol	3a	22.7958	48.9875
Atpol	3a	22.8042	48.9875
Atpol	3a	22.8125	48.9875
Atpol	3a	22.8208	48.9875
Atpol	3a	22.7875	48.9792
Atpol	3a	22.7958	48.9792
Atpol	3a	22.8042	48.9792
Atpol	3a	22.8125	48.9792
Atpol	3a	22.8208	48.9792
Atpol	3a	22.8292	49.0625
Atpol	3a	22.8375	49.0625
Atpol	3a	22.8458	49.0625
Atpol	3a	22.8542	49.0625
Atpol	3a	22.8625	49.0625
Atpol	3a	22.8708	49.0625
Atpol	3a	22.8792	49.0625
Atpol	3a	22.8875	49.0625
Atpol	3a	22.8958	49.0625
Atpol	3a	22.9042	49.0625
Atpol	3a	22.9125	49.0625
Atpol	3a	22.9208	49.0625
Atpol	3a	22.9292	49.0625
Atpol	3a	22.9375	49.0625
Atpol	3a	22.9458	49.0625
Atpol	3a	22.9542	49.0625
Atpol	3a	22.9625	49.0625
Atpol	3a	22.8292	49.0542
Atpol	3a	22.8375	49.0542
Atpol	3a	22.8458	49.0542
Atpol	3a	22.8542	49.0542
Atpol	3a	22.8625	49.0542
Atpol	3a	22.8708	49.0542
Atpol	3a	22.8792	49.0542
Atpol	3a	22.8875	49.0542
Atpol	3a	22.8958	49.0542
Atpol	3a	22.9042	49.0542
Atpol	3a	22.9125	49.0542
Atpol	3a	22.9208	49.0542
Atpol	3a	22.9292	49.0542
Atpol	3a	22.9375	49.0542
Atpol	3a	22.9458	49.0542
Atpol	3a	22.9542	49.0542
Atpol	3a	22.9625	49.0542
Atpol	3a	22.8292	49.0458
Atpol	3a	22.8375	49.0458
Atpol	3a	22.8458	49.0458
Atpol	3a	22.8542	49.0458
Atpol	3a	22.8625	49.0458
Atpol	3a	22.8708	49.0458
Atpol	3a	22.8792	49.0458
Atpol	3a	22.8875	49.0458
Atpol	3a	22.8958	49.0458
Atpol	3a	22.9042	49.0458
Atpol	3a	22.9125	49.0458
Atpol	3a	22.9208	49.0458
Atpol	3a	22.9292	49.0458
Atpol	3a	22.9375	49.0458
Atpol	3a	22.9458	49.0458
Atpol	3a	22.9542	49.0458
Atpol	3a	22.9625	49.0458
Atpol	3a	22.8292	49.0375
Atpol	3a	22.8375	49.0375
Atpol	3a	22.8458	49.0375
Atpol	3a	22.8542	49.0375
Atpol	3a	22.8625	49.0375
Atpol	3a	22.8708	49.0375
Atpol	3a	22.8792	49.0375
Atpol	3a	22.8875	49.0375
Atpol	3a	22.8958	49.0375
Atpol	3a	22.9042	49.0375
Atpol	3a	22.9125	49.0375
Atpol	3a	22.9208	49.0375
Atpol	3a	22.9292	49.0375
Atpol	3a	22.9375	49.0375
Atpol	3a	22.9458	49.0375
Atpol	3a	22.9542	49.0375
Atpol	3a	22.9625	49.0375
Atpol	3a	22.8292	49.0292
Atpol	3a	22.8375	49.0292
Atpol	3a	22.8458	49.0292
Atpol	3a	22.8542	49.0292
Atpol	3a	22.8625	49.0292
Atpol	3a	22.8708	49.0292
Atpol	3a	22.8792	49.0292
Atpol	3a	22.8875	49.0292
Atpol	3a	22.8958	49.0292
Atpol	3a	22.9042	49.0292
Atpol	3a	22.9125	49.0292
Atpol	3a	22.9208	49.0292
Atpol	3a	22.9292	49.0292
Atpol	3a	22.9375	49.0292
Atpol	3a	22.9458	49.0292
Atpol	3a	22.9542	49.0292
Atpol	3a	22.8292	49.0208
Atpol	3a	22.8375	49.0208
Atpol	3a	22.8458	49.0208
Atpol	3a	22.8542	49.0208
Atpol	3a	22.8625	49.0208
Atpol	3a	22.8708	49.0208
Atpol	3a	22.8792	49.0208
Atpol	3a	22.8875	49.0208
Atpol	3a	22.8958	49.0208
Atpol	3a	22.9042	49.0208
Atpol	3a	22.9125	49.0208
Atpol	3a	22.9208	49.0208
Atpol	3a	22.9292	49.0208
Atpol	3a	22.9375	49.0208
Atpol	3a	22.9458	49.0208
Atpol	3a	22.9542	49.0208
Atpol	3a	22.8292	49.0125
Atpol	3a	22.8375	49.0125
Atpol	3a	22.8458	49.0125
Atpol	3a	22.8542	49.0125
Atpol	3a	22.8625	49.0125
Atpol	3a	22.8708	49.0125
Atpol	3a	22.8792	49.0125
Atpol	3a	22.8875	49.0125
Atpol	3a	22.8958	49.0125
Atpol	3a	22.9042	49.0125
Atpol	3a	22.9125	49.0125
Atpol	3a	22.9208	49.0125
Atpol	3a	22.9292	49.0125
Atpol	3a	22.9375	49.0125
Atpol	3a	22.9458	49.0125
Atpol	3a	22.9542	49.0125
Atpol	3a	22.8292	49.0042
Atpol	3a	22.8375	49.0042
Atpol	3a	22.8458	49.0042
Atpol	3a	22.8542	49.0042
Atpol	3a	22.8625	49.0042
Atpol	3a	22.8708	49.0042
Atpol	3a	22.8792	49.0042
Atpol	3a	22.8875	49.0042
Atpol	3a	22.8958	49.0042
Atpol	3a	22.9042	49.0042
Atpol	3a	22.9125	49.0042
Atpol	3a	22.9208	49.0042
Atpol	3a	22.9292	49.0042
Atpol	3a	22.9375	49.0042
Atpol	3a	22.9458	49.0042
Atpol	3a	22.9542	49.0042
Atpol	3a	22.8292	48.9958
Atpol	3a	22.8375	48.9958
Atpol	3a	22.8458	48.9958
Atpol	3a	22.8542	48.9958
Atpol	3a	22.8625	48.9958
Atpol	3a	22.8708	48.9958
Atpol	3a	22.8792	48.9958
Atpol	3a	22.8875	48.9958
Atpol	3a	22.8958	48.9958
Atpol	3a	22.9042	48.9958
Atpol	3a	22.9125	48.9958
Atpol	3a	22.9208	48.9958
Atpol	3a	22.9292	48.9958
Atpol	3a	22.9375	48.9958
Atpol	3a	22.9458	48.9958
Atpol	3a	22.9542	48.9958
Atpol	3a	22.8292	48.9875
Atpol	3a	22.8375	48.9875
Atpol	3a	22.8458	48.9875
Atpol	3a	22.8542	48.9875
Atpol	3a	22.8625	48.9875
Atpol	3a	22.8708	48.9875
Atpol	3a	22.8792	48.9875
Atpol	3a	22.8875	48.9875
Atpol	3a	22.8958	48.9875
Atpol	3a	22.9042	48.9875
Atpol	3a	22.9125	48.9875
Atpol	3a	22.9208	48.9875
Atpol	3a	22.9292	48.9875
Atpol	3a	22.9375	48.9875
Atpol	3a	22.9458	48.9875
Atpol	3a	22.9542	48.9875
Atpol	3a	22.8292	48.9792
Atpol	3a	22.8375	48.9792
Atpol	3a	22.8458	48.9792
Atpol	3a	22.8542	48.9792
Atpol	3a	22.8625	48.9792
Atpol	3a	22.8708	48.9792
Atpol	3a	22.8792	48.9792
Atpol	3a	22.8875	48.9792
Atpol	3a	22.8958	48.9792
Atpol	3a	22.9042	48.9792
Atpol	3a	22.9125	48.9792
Atpol	3a	22.9208	48.9792
Atpol	3a	22.9292	48.9792
Atpol	3a	22.9375	48.9792
Atpol	3a	22.9458	48.9792
Atpol	3a	22.9542	48.9792
Atpol	3a	19.6875	49.3042
Atpol	3a	19.6958	49.3042
Atpol	3a	19.7042	49.3042
Atpol	3a	19.7125	49.3042
Atpol	3a	19.7208	49.3042
Atpol	3a	19.7292	49.3042
Atpol	3a	19.7375	49.3042
Atpol	3a	19.7458	49.3042
Atpol	3a	19.7542	49.3042
Atpol	3a	19.7625	49.3042
Atpol	3a	19.7708	49.3042
Atpol	3a	19.7792	49.3042
Atpol	3a	19.7875	49.3042
Atpol	3a	19.7958	49.3042
Atpol	3a	19.8042	49.3042
Atpol	3a	19.8125	49.3042
Atpol	3a	19.8208	49.3042
Atpol	3a	19.6875	49.2958
Atpol	3a	19.6958	49.2958
Atpol	3a	19.7042	49.2958
Atpol	3a	19.7125	49.2958
Atpol	3a	19.7208	49.2958
Atpol	3a	19.7292	49.2958
Atpol	3a	19.7375	49.2958
Atpol	3a	19.7458	49.2958
Atpol	3a	19.7542	49.2958
Atpol	3a	19.7625	49.2958
Atpol	3a	19.7708	49.2958
Atpol	3a	19.7792	49.2958
Atpol	3a	19.7875	49.2958
Atpol	3a	19.7958	49.2958
Atpol	3a	19.8042	49.2958
Atpol	3a	19.8125	49.2958
Atpol	3a	19.8208	49.2958
Atpol	3a	19.6875	49.2875
Atpol	3a	19.6958	49.2875
Atpol	3a	19.7042	49.2875
Atpol	3a	19.7125	49.2875
Atpol	3a	19.7208	49.2875
Atpol	3a	19.7292	49.2875
Atpol	3a	19.7375	49.2875
Atpol	3a	19.7458	49.2875
Atpol	3a	19.7542	49.2875
Atpol	3a	19.7625	49.2875
Atpol	3a	19.7708	49.2875
Atpol	3a	19.7792	49.2875
Atpol	3a	19.7875	49.2875
Atpol	3a	19.7958	49.2875
Atpol	3a	19.8042	49.2875
Atpol	3a	19.8125	49.2875
Atpol	3a	19.8208	49.2875
Atpol	3a	19.6875	49.2792
Atpol	3a	19.6958	49.2792
Atpol	3a	19.7042	49.2792
Atpol	3a	19.7125	49.2792
Atpol	3a	19.7208	49.2792
Atpol	3a	19.7292	49.2792
Atpol	3a	19.7375	49.2792
Atpol	3a	19.7458	49.2792
Atpol	3a	19.7542	49.2792
Atpol	3a	19.7625	49.2792
Atpol	3a	19.7708	49.2792
Atpol	3a	19.7792	49.2792
Atpol	3a	19.7875	49.2792
Atpol	3a	19.7958	49.2792
Atpol	3a	19.8042	49.2792
Atpol	3a	19.8125	49.2792
Atpol	3a	19.8208	49.2792
Atpol	3a	19.6875	49.2708
Atpol	3a	19.6958	49.2708
Atpol	3a	19.7042	49.2708
Atpol	3a	19.7125	49.2708
Atpol	3a	19.7208	49.2708
Atpol	3a	19.7292	49.2708
Atpol	3a	19.7375	49.2708
Atpol	3a	19.7458	49.2708
Atpol	3a	19.7542	49.2708
Atpol	3a	19.7625	49.2708
Atpol	3a	19.7708	49.2708
Atpol	3a	19.7792	49.2708
Atpol	3a	19.7875	49.2708
Atpol	3a	19.7958	49.2708
Atpol	3a	19.8042	49.2708
Atpol	3a	19.8125	49.2708
Atpol	3a	19.8208	49.2708
Atpol	3a	19.6875	49.2625
Atpol	3a	19.6958	49.2625
Atpol	3a	19.7042	49.2625
Atpol	3a	19.7125	49.2625
Atpol	3a	19.7208	49.2625
Atpol	3a	19.7292	49.2625
Atpol	3a	19.7375	49.2625
Atpol	3a	19.7458	49.2625
Atpol	3a	19.7542	49.2625
Atpol	3a	19.7625	49.2625
Atpol	3a	19.7708	49.2625
Atpol	3a	19.7792	49.2625
Atpol	3a	19.7875	49.2625
Atpol	3a	19.7958	49.2625
Atpol	3a	19.8042	49.2625
Atpol	3a	19.8125	49.2625
Atpol	3a	19.8208	49.2625
Atpol	3a	19.6875	49.2542
Atpol	3a	19.6958	49.2542
Atpol	3a	19.7042	49.2542
Atpol	3a	19.7125	49.2542
Atpol	3a	19.7208	49.2542
Atpol	3a	19.7292	49.2542
Atpol	3a	19.7375	49.2542
Atpol	3a	19.7458	49.2542
Atpol	3a	19.7542	49.2542
Atpol	3a	19.7625	49.2542
Atpol	3a	19.7708	49.2542
Atpol	3a	19.7792	49.2542
Atpol	3a	19.7875	49.2542
Atpol	3a	19.7958	49.2542
Atpol	3a	19.8042	49.2542
Atpol	3a	19.8125	49.2542
Atpol	3a	19.8208	49.2542
Atpol	3a	19.6875	49.2458
Atpol	3a	19.6958	49.2458
Atpol	3a	19.7042	49.2458
Atpol	3a	19.7125	49.2458
Atpol	3a	19.7208	49.2458
Atpol	3a	19.7292	49.2458
Atpol	3a	19.7375	49.2458
Atpol	3a	19.7458	49.2458
Atpol	3a	19.7542	49.2458
Atpol	3a	19.7625	49.2458
Atpol	3a	19.7708	49.2458
Atpol	3a	19.7792	49.2458
Atpol	3a	19.7875	49.2458
Atpol	3a	19.7958	49.2458
Atpol	3a	19.8042	49.2458
Atpol	3a	19.8125	49.2458
Atpol	3a	19.8208	49.2458
Atpol	3a	19.6875	49.2375
Atpol	3a	19.6958	49.2375
Atpol	3a	19.7042	49.2375
Atpol	3a	19.7125	49.2375
Atpol	3a	19.7208	49.2375
Atpol	3a	19.7292	49.2375
Atpol	3a	19.7375	49.2375
Atpol	3a	19.7458	49.2375
Atpol	3a	19.7542	49.2375
Atpol	3a	19.7625	49.2375
Atpol	3a	19.7708	49.2375
Atpol	3a	19.7792	49.2375
Atpol	3a	19.7875	49.2375
Atpol	3a	19.7958	49.2375
Atpol	3a	19.8042	49.2375
Atpol	3a	19.8125	49.2375
Atpol	3a	19.8208	49.2375
Atpol	3a	19.6875	49.2292
Atpol	3a	19.6958	49.2292
Atpol	3a	19.7042	49.2292
Atpol	3a	19.7125	49.2292
Atpol	3a	19.7208	49.2292
Atpol	3a	19.7292	49.2292
Atpol	3a	19.7375	49.2292
Atpol	3a	19.7458	49.2292
Atpol	3a	19.7542	49.2292
Atpol	3a	19.7625	49.2292
Atpol	3a	19.7708	49.2292
Atpol	3a	19.7792	49.2292
Atpol	3a	19.7875	49.2292
Atpol	3a	19.7958	49.2292
Atpol	3a	19.8042	49.2292
Atpol	3a	19.8125	49.2292
Atpol	3a	19.8208	49.2292
Atpol	3a	19.6875	49.2208
Atpol	3a	19.6958	49.2208
Atpol	3a	19.7042	49.2208
Atpol	3a	19.7125	49.2208
Atpol	3a	19.7208	49.2208
Atpol	3a	19.7292	49.2208
Atpol	3a	19.7375	49.2208
Atpol	3a	19.7458	49.2208
Atpol	3a	19.7542	49.2208
Atpol	3a	19.7625	49.2208
Atpol	3a	19.7708	49.2208
Atpol	3a	19.7792	49.2208
Atpol	3a	19.7875	49.2208
Atpol	3a	19.7958	49.2208
Atpol	3a	19.8042	49.2208
Atpol	3a	19.8125	49.2208
Atpol	3a	19.8208	49.2208
Atpol	3a	19.8292	49.3042
Atpol	3a	19.8375	49.3042
Atpol	3a	19.8458	49.3042
Atpol	3a	19.8542	49.3042
Atpol	3a	19.8625	49.3042
Atpol	3a	19.8708	49.3042
Atpol	3a	19.8792	49.3042
Atpol	3a	19.8875	49.3042
Atpol	3a	19.8958	49.3042
Atpol	3a	19.9042	49.3042
Atpol	3a	19.9125	49.3042
Atpol	3a	19.9208	49.3042
Atpol	3a	19.9292	49.3042
Atpol	3a	19.9375	49.3042
Atpol	3a	19.9458	49.3042
Atpol	3a	19.9542	49.3042
Atpol	3a	19.8292	49.2958
Atpol	3a	19.8375	49.2958
Atpol	3a	19.8458	49.2958
Atpol	3a	19.8542	49.2958
Atpol	3a	19.8625	49.2958
Atpol	3a	19.8708	49.2958
Atpol	3a	19.8792	49.2958
Atpol	3a	19.8875	49.2958
Atpol	3a	19.8958	49.2958
Atpol	3a	19.9042	49.2958
Atpol	3a	19.9125	49.2958
Atpol	3a	19.9208	49.2958
Atpol	3a	19.9292	49.2958
Atpol	3a	19.9375	49.2958
Atpol	3a	19.9458	49.2958
Atpol	3a	19.9542	49.2958
Atpol	3a	19.8292	49.2875
Atpol	3a	19.8375	49.2875
Atpol	3a	19.8458	49.2875
Atpol	3a	19.8542	49.2875
Atpol	3a	19.8625	49.2875
Atpol	3a	19.8708	49.2875
Atpol	3a	19.8792	49.2875
Atpol	3a	19.8875	49.2875
Atpol	3a	19.8958	49.2875
Atpol	3a	19.9042	49.2875
Atpol	3a	19.9125	49.2875
Atpol	3a	19.9208	49.2875
Atpol	3a	19.9292	49.2875
Atpol	3a	19.9375	49.2875
Atpol	3a	19.9458	49.2875
Atpol	3a	19.9542	49.2875
Atpol	3a	19.8292	49.2792
Atpol	3a	19.8375	49.2792
Atpol	3a	19.8458	49.2792
Atpol	3a	19.8542	49.2792
Atpol	3a	19.8625	49.2792
Atpol	3a	19.8708	49.2792
Atpol	3a	19.8792	49.2792
Atpol	3a	19.8875	49.2792
Atpol	3a	19.8958	49.2792
Atpol	3a	19.9042	49.2792
Atpol	3a	19.9125	49.2792
Atpol	3a	19.9208	49.2792
Atpol	3a	19.9292	49.2792
Atpol	3a	19.9375	49.2792
Atpol	3a	19.9458	49.2792
Atpol	3a	19.9542	49.2792
Atpol	3a	19.8292	49.2708
Atpol	3a	19.8375	49.2708
Atpol	3a	19.8458	49.2708
Atpol	3a	19.8542	49.2708
Atpol	3a	19.8625	49.2708
Atpol	3a	19.8708	49.2708
Atpol	3a	19.8792	49.2708
Atpol	3a	19.8875	49.2708
Atpol	3a	19.8958	49.2708
Atpol	3a	19.9042	49.2708
Atpol	3a	19.9125	49.2708
Atpol	3a	19.9208	49.2708
Atpol	3a	19.9292	49.2708
Atpol	3a	19.9375	49.2708
Atpol	3a	19.9458	49.2708
Atpol	3a	19.9542	49.2708
Atpol	3a	19.8292	49.2625
Atpol	3a	19.8375	49.2625
Atpol	3a	19.8458	49.2625
Atpol	3a	19.8542	49.2625
Atpol	3a	19.8625	49.2625
Atpol	3a	19.8708	49.2625
Atpol	3a	19.8792	49.2625
Atpol	3a	19.8875	49.2625
Atpol	3a	19.8958	49.2625
Atpol	3a	19.9042	49.2625
Atpol	3a	19.9125	49.2625
Atpol	3a	19.9208	49.2625
Atpol	3a	19.9292	49.2625
Atpol	3a	19.9375	49.2625
Atpol	3a	19.9458	49.2625
Atpol	3a	19.9542	49.2625
Atpol	3a	19.8292	49.2542
Atpol	3a	19.8375	49.2542
Atpol	3a	19.8458	49.2542
Atpol	3a	19.8542	49.2542
Atpol	3a	19.8625	49.2542
Atpol	3a	19.8708	49.2542
Atpol	3a	19.8792	49.2542
Atpol	3a	19.8875	49.2542
Atpol	3a	19.8958	49.2542
Atpol	3a	19.9042	49.2542
Atpol	3a	19.9125	49.2542
Atpol	3a	19.9208	49.2542
Atpol	3a	19.9292	49.2542
Atpol	3a	19.9375	49.2542
Atpol	3a	19.9458	49.2542
Atpol	3a	19.9542	49.2542
Atpol	3a	19.8292	49.2458
Atpol	3a	19.8375	49.2458
Atpol	3a	19.8458	49.2458
Atpol	3a	19.8542	49.2458
Atpol	3a	19.8625	49.2458
Atpol	3a	19.8708	49.2458
Atpol	3a	19.8792	49.2458
Atpol	3a	19.8875	49.2458
Atpol	3a	19.8958	49.2458
Atpol	3a	19.9042	49.2458
Atpol	3a	19.9125	49.2458
Atpol	3a	19.9208	49.2458
Atpol	3a	19.9292	49.2458
Atpol	3a	19.9375	49.2458
Atpol	3a	19.9458	49.2458
Atpol	3a	19.9542	49.2458
Atpol	3a	19.8292	49.2375
Atpol	3a	19.8375	49.2375
Atpol	3a	19.8458	49.2375
Atpol	3a	19.8542	49.2375
Atpol	3a	19.8625	49.2375
Atpol	3a	19.8708	49.2375
Atpol	3a	19.8792	49.2375
Atpol	3a	19.8875	49.2375
Atpol	3a	19.8958	49.2375
Atpol	3a	19.9042	49.2375
Atpol	3a	19.9125	49.2375
Atpol	3a	19.9208	49.2375
Atpol	3a	19.9292	49.2375
Atpol	3a	19.9375	49.2375
Atpol	3a	19.9458	49.2375
Atpol	3a	19.9542	49.2375
Atpol	3a	19.8292	49.2292
Atpol	3a	19.8375	49.2292
Atpol	3a	19.8458	49.2292
Atpol	3a	19.8542	49.2292
Atpol	3a	19.8625	49.2292
Atpol	3a	19.8708	49.2292
Atpol	3a	19.8792	49.2292
Atpol	3a	19.8875	49.2292
Atpol	3a	19.8958	49.2292
Atpol	3a	19.9042	49.2292
Atpol	3a	19.9125	49.2292
Atpol	3a	19.9208	49.2292
Atpol	3a	19.9292	49.2292
Atpol	3a	19.9375	49.2292
Atpol	3a	19.9458	49.2292
Atpol	3a	19.9542	49.2292
Atpol	3a	19.8292	49.2208
Atpol	3a	19.8375	49.2208
Atpol	3a	19.8458	49.2208
Atpol	3a	19.8542	49.2208
Atpol	3a	19.8625	49.2208
Atpol	3a	19.8708	49.2208
Atpol	3a	19.8792	49.2208
Atpol	3a	19.8875	49.2208
Atpol	3a	19.8958	49.2208
Atpol	3a	19.9042	49.2208
Atpol	3a	19.9125	49.2208
Atpol	3a	19.9208	49.2208
Atpol	3a	19.9292	49.2208
Atpol	3a	19.9375	49.2208
Atpol	3a	19.9458	49.2208
Atpol	3a	19.9542	49.2208
Atpol	3a	19.8292	49.3958
Atpol	3a	19.8375	49.3958
Atpol	3a	19.8458	49.3958
Atpol	3a	19.8542	49.3958
Atpol	3a	19.8625	49.3958
Atpol	3a	19.8708	49.3958
Atpol	3a	19.8792	49.3958
Atpol	3a	19.8875	49.3958
Atpol	3a	19.8958	49.3958
Atpol	3a	19.9042	49.3958
Atpol	3a	19.9125	49.3958
Atpol	3a	19.9208	49.3958
Atpol	3a	19.9292	49.3958
Atpol	3a	19.9375	49.3958
Atpol	3a	19.9458	49.3958
Atpol	3a	19.9542	49.3958
Atpol	3a	19.9625	49.3958
Atpol	3a	19.8292	49.3875
Atpol	3a	19.8375	49.3875
Atpol	3a	19.8458	49.3875
Atpol	3a	19.8542	49.3875
Atpol	3a	19.8625	49.3875
Atpol	3a	19.8708	49.3875
Atpol	3a	19.8792	49.3875
Atpol	3a	19.8875	49.3875
Atpol	3a	19.8958	49.3875
Atpol	3a	19.9042	49.3875
Atpol	3a	19.9125	49.3875
Atpol	3a	19.9208	49.3875
Atpol	3a	19.9292	49.3875
Atpol	3a	19.9375	49.3875
Atpol	3a	19.9458	49.3875
Atpol	3a	19.9542	49.3875
Atpol	3a	19.9625	49.3875
Atpol	3a	19.8292	49.3792
Atpol	3a	19.8375	49.3792
Atpol	3a	19.8458	49.3792
Atpol	3a	19.8542	49.3792
Atpol	3a	19.8625	49.3792
Atpol	3a	19.8708	49.3792
Atpol	3a	19.8792	49.3792
Atpol	3a	19.8875	49.3792
Atpol	3a	19.8958	49.3792
Atpol	3a	19.9042	49.3792
Atpol	3a	19.9125	49.3792
Atpol	3a	19.9208	49.3792
Atpol	3a	19.9292	49.3792
Atpol	3a	19.9375	49.3792
Atpol	3a	19.9458	49.3792
Atpol	3a	19.9542	49.3792
Atpol	3a	19.9625	49.3792
Atpol	3a	19.8292	49.3708
Atpol	3a	19.8375	49.3708
Atpol	3a	19.8458	49.3708
Atpol	3a	19.8542	49.3708
Atpol	3a	19.8625	49.3708
Atpol	3a	19.8708	49.3708
Atpol	3a	19.8792	49.3708
Atpol	3a	19.8875	49.3708
Atpol	3a	19.8958	49.3708
Atpol	3a	19.9042	49.3708
Atpol	3a	19.9125	49.3708
Atpol	3a	19.9208	49.3708
Atpol	3a	19.9292	49.3708
Atpol	3a	19.9375	49.3708
Atpol	3a	19.9458	49.3708
Atpol	3a	19.9542	49.3708
Atpol	3a	19.9625	49.3708
Atpol	3a	19.8292	49.3625
Atpol	3a	19.8375	49.3625
Atpol	3a	19.8458	49.3625
Atpol	3a	19.8542	49.3625
Atpol	3a	19.8625	49.3625
Atpol	3a	19.8708	49.3625
Atpol	3a	19.8792	49.3625
Atpol	3a	19.8875	49.3625
Atpol	3a	19.8958	49.3625
Atpol	3a	19.9042	49.3625
Atpol	3a	19.9125	49.3625
Atpol	3a	19.9208	49.3625
Atpol	3a	19.9292	49.3625
Atpol	3a	19.9375	49.3625
Atpol	3a	19.9458	49.3625
Atpol	3a	19.9542	49.3625
Atpol	3a	19.9625	49.3625
Atpol	3a	19.8292	49.3542
Atpol	3a	19.8375	49.3542
Atpol	3a	19.8458	49.3542
Atpol	3a	19.8542	49.3542
Atpol	3a	19.8625	49.3542
Atpol	3a	19.8708	49.3542
Atpol	3a	19.8792	49.3542
Atpol	3a	19.8875	49.3542
Atpol	3a	19.8958	49.3542
Atpol	3a	19.9042	49.3542
Atpol	3a	19.9125	49.3542
Atpol	3a	19.9208	49.3542
Atpol	3a	19.9292	49.3542
Atpol	3a	19.9375	49.3542
Atpol	3a	19.9458	49.3542
Atpol	3a	19.9542	49.3542
Atpol	3a	19.9625	49.3542
Atpol	3a	19.8292	49.3458
Atpol	3a	19.8375	49.3458
Atpol	3a	19.8458	49.3458
Atpol	3a	19.8542	49.3458
Atpol	3a	19.8625	49.3458
Atpol	3a	19.8708	49.3458
Atpol	3a	19.8792	49.3458
Atpol	3a	19.8875	49.3458
Atpol	3a	19.8958	49.3458
Atpol	3a	19.9042	49.3458
Atpol	3a	19.9125	49.3458
Atpol	3a	19.9208	49.3458
Atpol	3a	19.9292	49.3458
Atpol	3a	19.9375	49.3458
Atpol	3a	19.9458	49.3458
Atpol	3a	19.9542	49.3458
Atpol	3a	19.9625	49.3458
Atpol	3a	19.8292	49.3375
Atpol	3a	19.8375	49.3375
Atpol	3a	19.8458	49.3375
Atpol	3a	19.8542	49.3375
Atpol	3a	19.8625	49.3375
Atpol	3a	19.8708	49.3375
Atpol	3a	19.8792	49.3375
Atpol	3a	19.8875	49.3375
Atpol	3a	19.8958	49.3375
Atpol	3a	19.9042	49.3375
Atpol	3a	19.9125	49.3375
Atpol	3a	19.9208	49.3375
Atpol	3a	19.9292	49.3375
Atpol	3a	19.9375	49.3375
Atpol	3a	19.9458	49.3375
Atpol	3a	19.9542	49.3375
Atpol	3a	19.9625	49.3375
Atpol	3a	19.8292	49.3292
Atpol	3a	19.8375	49.3292
Atpol	3a	19.8458	49.3292
Atpol	3a	19.8542	49.3292
Atpol	3a	19.8625	49.3292
Atpol	3a	19.8708	49.3292
Atpol	3a	19.8792	49.3292
Atpol	3a	19.8875	49.3292
Atpol	3a	19.8958	49.3292
Atpol	3a	19.9042	49.3292
Atpol	3a	19.9125	49.3292
Atpol	3a	19.9208	49.3292
Atpol	3a	19.9292	49.3292
Atpol	3a	19.9375	49.3292
Atpol	3a	19.9458	49.3292
Atpol	3a	19.9542	49.3292
Atpol	3a	19.9625	49.3292
Atpol	3a	19.8292	49.3208
Atpol	3a	19.8375	49.3208
Atpol	3a	19.8458	49.3208
Atpol	3a	19.8542	49.3208
Atpol	3a	19.8625	49.3208
Atpol	3a	19.8708	49.3208
Atpol	3a	19.8792	49.3208
Atpol	3a	19.8875	49.3208
Atpol	3a	19.8958	49.3208
Atpol	3a	19.9042	49.3208
Atpol	3a	19.9125	49.3208
Atpol	3a	19.9208	49.3208
Atpol	3a	19.9292	49.3208
Atpol	3a	19.9375	49.3208
Atpol	3a	19.9458	49.3208
Atpol	3a	19.9542	49.3208
Atpol	3a	19.9625	49.3208
Atpol	3a	19.8292	49.3125
Atpol	3a	19.8375	49.3125
Atpol	3a	19.8458	49.3125
Atpol	3a	19.8542	49.3125
Atpol	3a	19.8625	49.3125
Atpol	3a	19.8708	49.3125
Atpol	3a	19.8792	49.3125
Atpol	3a	19.8875	49.3125
Atpol	3a	19.8958	49.3125
Atpol	3a	19.9042	49.3125
Atpol	3a	19.9125	49.3125
Atpol	3a	19.9208	49.3125
Atpol	3a	19.9292	49.3125
Atpol	3a	19.9375	49.3125
Atpol	3a	19.9458	49.3125
Atpol	3a	19.9542	49.3125
Atpol	3a	19.9625	49.3125
Atpol	3a	19.9625	49.3042
Atpol	3a	19.9708	49.3042
Atpol	3a	19.9792	49.3042
Atpol	3a	19.9875	49.3042
Atpol	3a	19.9958	49.3042
Atpol	3a	20.0042	49.3042
Atpol	3a	20.0125	49.3042
Atpol	3a	20.0208	49.3042
Atpol	3a	20.0292	49.3042
Atpol	3a	20.0375	49.3042
Atpol	3a	20.0458	49.3042
Atpol	3a	20.0542	49.3042
Atpol	3a	20.0625	49.3042
Atpol	3a	20.0708	49.3042
Atpol	3a	20.0792	49.3042
Atpol	3a	20.0875	49.3042
Atpol	3a	20.0958	49.3042
Atpol	3a	19.9625	49.2958
Atpol	3a	19.9708	49.2958
Atpol	3a	19.9792	49.2958
Atpol	3a	19.9875	49.2958
Atpol	3a	19.9958	49.2958
Atpol	3a	20.0042	49.2958
Atpol	3a	20.0125	49.2958
Atpol	3a	20.0208	49.2958
Atpol	3a	20.0292	49.2958
Atpol	3a	20.0375	49.2958
Atpol	3a	20.0458	49.2958
Atpol	3a	20.0542	49.2958
Atpol	3a	20.0625	49.2958
Atpol	3a	20.0708	49.2958
Atpol	3a	20.0792	49.2958
Atpol	3a	20.0875	49.2958
Atpol	3a	20.0958	49.2958
Atpol	3a	19.9625	49.2875
Atpol	3a	19.9708	49.2875
Atpol	3a	19.9792	49.2875
Atpol	3a	19.9875	49.2875
Atpol	3a	19.9958	49.2875
Atpol	3a	20.0042	49.2875
Atpol	3a	20.0125	49.2875
Atpol	3a	20.0208	49.2875
Atpol	3a	20.0292	49.2875
Atpol	3a	20.0375	49.2875
Atpol	3a	20.0458	49.2875
Atpol	3a	20.0542	49.2875
Atpol	3a	20.0625	49.2875
Atpol	3a	20.0708	49.2875
Atpol	3a	20.0792	49.2875
Atpol	3a	20.0875	49.2875
Atpol	3a	20.0958	49.2875
Atpol	3a	19.9625	49.2792
Atpol	3a	19.9708	49.2792
Atpol	3a	19.9792	49.2792
Atpol	3a	19.9875	49.2792
Atpol	3a	19.9958	49.2792
Atpol	3a	20.0042	49.2792
Atpol	3a	20.0125	49.2792
Atpol	3a	20.0208	49.2792
Atpol	3a	20.0292	49.2792
Atpol	3a	20.0375	49.2792
Atpol	3a	20.0458	49.2792
Atpol	3a	20.0542	49.2792
Atpol	3a	20.0625	49.2792
Atpol	3a	20.0708	49.2792
Atpol	3a	20.0792	49.2792
Atpol	3a	20.0875	49.2792
Atpol	3a	20.0958	49.2792
Atpol	3a	19.9625	49.2708
Atpol	3a	19.9708	49.2708
Atpol	3a	19.9792	49.2708
Atpol	3a	19.9875	49.2708
Atpol	3a	19.9958	49.2708
Atpol	3a	20.0042	49.2708
Atpol	3a	20.0125	49.2708
Atpol	3a	20.0208	49.2708
Atpol	3a	20.0292	49.2708
Atpol	3a	20.0375	49.2708
Atpol	3a	20.0458	49.2708
Atpol	3a	20.0542	49.2708
Atpol	3a	20.0625	49.2708
Atpol	3a	20.0708	49.2708
Atpol	3a	20.0792	49.2708
Atpol	3a	20.0875	49.2708
Atpol	3a	20.0958	49.2708
Atpol	3a	19.9625	49.2625
Atpol	3a	19.9708	49.2625
Atpol	3a	19.9792	49.2625
Atpol	3a	19.9875	49.2625
Atpol	3a	19.9958	49.2625
Atpol	3a	20.0042	49.2625
Atpol	3a	20.0125	49.2625
Atpol	3a	20.0208	49.2625
Atpol	3a	20.0292	49.2625
Atpol	3a	20.0375	49.2625
Atpol	3a	20.0458	49.2625
Atpol	3a	20.0542	49.2625
Atpol	3a	20.0625	49.2625
Atpol	3a	20.0708	49.2625
Atpol	3a	20.0792	49.2625
Atpol	3a	20.0875	49.2625
Atpol	3a	20.0958	49.2625
Atpol	3a	19.9625	49.2542
Atpol	3a	19.9708	49.2542
Atpol	3a	19.9792	49.2542
Atpol	3a	19.9875	49.2542
Atpol	3a	19.9958	49.2542
Atpol	3a	20.0042	49.2542
Atpol	3a	20.0125	49.2542
Atpol	3a	20.0208	49.2542
Atpol	3a	20.0292	49.2542
Atpol	3a	20.0375	49.2542
Atpol	3a	20.0458	49.2542
Atpol	3a	20.0542	49.2542
Atpol	3a	20.0625	49.2542
Atpol	3a	20.0708	49.2542
Atpol	3a	20.0792	49.2542
Atpol	3a	20.0875	49.2542
Atpol	3a	20.0958	49.2542
Atpol	3a	19.9625	49.2458
Atpol	3a	19.9708	49.2458
Atpol	3a	19.9792	49.2458
Atpol	3a	19.9875	49.2458
Atpol	3a	19.9958	49.2458
Atpol	3a	20.0042	49.2458
Atpol	3a	20.0125	49.2458
Atpol	3a	20.0208	49.2458
Atpol	3a	20.0292	49.2458
Atpol	3a	20.0375	49.2458
Atpol	3a	20.0458	49.2458
Atpol	3a	20.0542	49.2458
Atpol	3a	20.0625	49.2458
Atpol	3a	20.0708	49.2458
Atpol	3a	20.0792	49.2458
Atpol	3a	20.0875	49.2458
Atpol	3a	20.0958	49.2458
Atpol	3a	19.9625	49.2375
Atpol	3a	19.9708	49.2375
Atpol	3a	19.9792	49.2375
Atpol	3a	19.9875	49.2375
Atpol	3a	19.9958	49.2375
Atpol	3a	20.0042	49.2375
Atpol	3a	20.0125	49.2375
Atpol	3a	20.0208	49.2375
Atpol	3a	20.0292	49.2375
Atpol	3a	20.0375	49.2375
Atpol	3a	20.0458	49.2375
Atpol	3a	20.0542	49.2375
Atpol	3a	20.0625	49.2375
Atpol	3a	20.0708	49.2375
Atpol	3a	20.0792	49.2375
Atpol	3a	20.0875	49.2375
Atpol	3a	20.0958	49.2375
Atpol	3a	19.9625	49.2292
Atpol	3a	19.9708	49.2292
Atpol	3a	19.9792	49.2292
Atpol	3a	19.9875	49.2292
Atpol	3a	19.9958	49.2292
Atpol	3a	20.0042	49.2292
Atpol	3a	20.0125	49.2292
Atpol	3a	20.0208	49.2292
Atpol	3a	20.0292	49.2292
Atpol	3a	20.0375	49.2292
Atpol	3a	20.0458	49.2292
Atpol	3a	20.0542	49.2292
Atpol	3a	20.0625	49.2292
Atpol	3a	20.0708	49.2292
Atpol	3a	20.0792	49.2292
Atpol	3a	20.0875	49.2292
Atpol	3a	20.0958	49.2292
Atpol	3a	19.9625	49.2208
Atpol	3a	19.9708	49.2208
Atpol	3a	19.9792	49.2208
Atpol	3a	19.9875	49.2208
Atpol	3a	19.9958	49.2208
Atpol	3a	20.0042	49.2208
Atpol	3a	20.0125	49.2208
Atpol	3a	20.0208	49.2208
Atpol	3a	20.0292	49.2208
Atpol	3a	20.0375	49.2208
Atpol	3a	20.0458	49.2208
Atpol	3a	20.0542	49.2208
Atpol	3a	20.0625	49.2208
Atpol	3a	20.0708	49.2208
Atpol	3a	20.0792	49.2208
Atpol	3a	20.0875	49.2208
Atpol	3a	20.0958	49.2208
Atpol	3a	19.9708	49.3958
Atpol	3a	19.9792	49.3958
Atpol	3a	19.9875	49.3958
Atpol	3a	19.9958	49.3958
Atpol	3a	20.0042	49.3958
Atpol	3a	20.0125	49.3958
Atpol	3a	20.0208	49.3958
Atpol	3a	20.0292	49.3958
Atpol	3a	20.0375	49.3958
Atpol	3a	20.0458	49.3958
Atpol	3a	20.0542	49.3958
Atpol	3a	20.0625	49.3958
Atpol	3a	20.0708	49.3958
Atpol	3a	20.0792	49.3958
Atpol	3a	20.0875	49.3958
Atpol	3a	20.0958	49.3958
Atpol	3a	19.9708	49.3875
Atpol	3a	19.9792	49.3875
Atpol	3a	19.9875	49.3875
Atpol	3a	19.9958	49.3875
Atpol	3a	20.0042	49.3875
Atpol	3a	20.0125	49.3875
Atpol	3a	20.0208	49.3875
Atpol	3a	20.0292	49.3875
Atpol	3a	20.0375	49.3875
Atpol	3a	20.0458	49.3875
Atpol	3a	20.0542	49.3875
Atpol	3a	20.0625	49.3875
Atpol	3a	20.0708	49.3875
Atpol	3a	20.0792	49.3875
Atpol	3a	20.0875	49.3875
Atpol	3a	20.0958	49.3875
Atpol	3a	19.9708	49.3792
Atpol	3a	19.9792	49.3792
Atpol	3a	19.9875	49.3792
Atpol	3a	19.9958	49.3792
Atpol	3a	20.0042	49.3792
Atpol	3a	20.0125	49.3792
Atpol	3a	20.0208	49.3792
Atpol	3a	20.0292	49.3792
Atpol	3a	20.0375	49.3792
Atpol	3a	20.0458	49.3792
Atpol	3a	20.0542	49.3792
Atpol	3a	20.0625	49.3792
Atpol	3a	20.0708	49.3792
Atpol	3a	20.0792	49.3792
Atpol	3a	20.0875	49.3792
Atpol	3a	20.0958	49.3792
Atpol	3a	19.9708	49.3708
Atpol	3a	19.9792	49.3708
Atpol	3a	19.9875	49.3708
Atpol	3a	19.9958	49.3708
Atpol	3a	20.0042	49.3708
Atpol	3a	20.0125	49.3708
Atpol	3a	20.0208	49.3708
Atpol	3a	20.0292	49.3708
Atpol	3a	20.0375	49.3708
Atpol	3a	20.0458	49.3708
Atpol	3a	20.0542	49.3708
Atpol	3a	20.0625	49.3708
Atpol	3a	20.0708	49.3708
Atpol	3a	20.0792	49.3708
Atpol	3a	20.0875	49.3708
Atpol	3a	20.0958	49.3708
Atpol	3a	19.9708	49.3625
Atpol	3a	19.9792	49.3625
Atpol	3a	19.9875	49.3625
Atpol	3a	19.9958	49.3625
Atpol	3a	20.0042	49.3625
Atpol	3a	20.0125	49.3625
Atpol	3a	20.0208	49.3625
Atpol	3a	20.0292	49.3625
Atpol	3a	20.0375	49.3625
Atpol	3a	20.0458	49.3625
Atpol	3a	20.0542	49.3625
Atpol	3a	20.0625	49.3625
Atpol	3a	20.0708	49.3625
Atpol	3a	20.0792	49.3625
Atpol	3a	20.0875	49.3625
Atpol	3a	20.0958	49.3625
Atpol	3a	19.9708	49.3542
Atpol	3a	19.9792	49.3542
Atpol	3a	19.9875	49.3542
Atpol	3a	19.9958	49.3542
Atpol	3a	20.0042	49.3542
Atpol	3a	20.0125	49.3542
Atpol	3a	20.0208	49.3542
Atpol	3a	20.0292	49.3542
Atpol	3a	20.0375	49.3542
Atpol	3a	20.0458	49.3542
Atpol	3a	20.0542	49.3542
Atpol	3a	20.0625	49.3542
Atpol	3a	20.0708	49.3542
Atpol	3a	20.0792	49.3542
Atpol	3a	20.0875	49.3542
Atpol	3a	20.0958	49.3542
Atpol	3a	19.9708	49.3458
Atpol	3a	19.9792	49.3458
Atpol	3a	19.9875	49.3458
Atpol	3a	19.9958	49.3458
Atpol	3a	20.0042	49.3458
Atpol	3a	20.0125	49.3458
Atpol	3a	20.0208	49.3458
Atpol	3a	20.0292	49.3458
Atpol	3a	20.0375	49.3458
Atpol	3a	20.0458	49.3458
Atpol	3a	20.0542	49.3458
Atpol	3a	20.0625	49.3458
Atpol	3a	20.0708	49.3458
Atpol	3a	20.0792	49.3458
Atpol	3a	20.0875	49.3458
Atpol	3a	20.0958	49.3458
Atpol	3a	19.9708	49.3375
Atpol	3a	19.9792	49.3375
Atpol	3a	19.9875	49.3375
Atpol	3a	19.9958	49.3375
Atpol	3a	20.0042	49.3375
Atpol	3a	20.0125	49.3375
Atpol	3a	20.0208	49.3375
Atpol	3a	20.0292	49.3375
Atpol	3a	20.0375	49.3375
Atpol	3a	20.0458	49.3375
Atpol	3a	20.0542	49.3375
Atpol	3a	20.0625	49.3375
Atpol	3a	20.0708	49.3375
Atpol	3a	20.0792	49.3375
Atpol	3a	20.0875	49.3375
Atpol	3a	20.0958	49.3375
Atpol	3a	19.9708	49.3292
Atpol	3a	19.9792	49.3292
Atpol	3a	19.9875	49.3292
Atpol	3a	19.9958	49.3292
Atpol	3a	20.0042	49.3292
Atpol	3a	20.0125	49.3292
Atpol	3a	20.0208	49.3292
Atpol	3a	20.0292	49.3292
Atpol	3a	20.0375	49.3292
Atpol	3a	20.0458	49.3292
Atpol	3a	20.0542	49.3292
Atpol	3a	20.0625	49.3292
Atpol	3a	20.0708	49.3292
Atpol	3a	20.0792	49.3292
Atpol	3a	20.0875	49.3292
Atpol	3a	20.0958	49.3292
Atpol	3a	19.9708	49.3208
Atpol	3a	19.9792	49.3208
Atpol	3a	19.9875	49.3208
Atpol	3a	19.9958	49.3208
Atpol	3a	20.0042	49.3208
Atpol	3a	20.0125	49.3208
Atpol	3a	20.0208	49.3208
Atpol	3a	20.0292	49.3208
Atpol	3a	20.0375	49.3208
Atpol	3a	20.0458	49.3208
Atpol	3a	20.0542	49.3208
Atpol	3a	20.0625	49.3208
Atpol	3a	20.0708	49.3208
Atpol	3a	20.0792	49.3208
Atpol	3a	20.0875	49.3208
Atpol	3a	20.0958	49.3208
Atpol	3a	19.9708	49.3125
Atpol	3a	19.9792	49.3125
Atpol	3a	19.9875	49.3125
Atpol	3a	19.9958	49.3125
Atpol	3a	20.0042	49.3125
Atpol	3a	20.0125	49.3125
Atpol	3a	20.0208	49.3125
Atpol	3a	20.0292	49.3125
Atpol	3a	20.0375	49.3125
Atpol	3a	20.0458	49.3125
Atpol	3a	20.0542	49.3125
Atpol	3a	20.0625	49.3125
Atpol	3a	20.0708	49.3125
Atpol	3a	20.0792	49.3125
Atpol	3a	20.0875	49.3125
Atpol	3a	20.0958	49.3125
Atpol	3a	20.1042	49.3958
Atpol	3a	20.1125	49.3958
Atpol	3a	20.1208	49.3958
Atpol	3a	20.1292	49.3958
Atpol	3a	20.1375	49.3958
Atpol	3a	20.1458	49.3958
Atpol	3a	20.1542	49.3958
Atpol	3a	20.1625	49.3958
Atpol	3a	20.1708	49.3958
Atpol	3a	20.1792	49.3958
Atpol	3a	20.1875	49.3958
Atpol	3a	20.1958	49.3958
Atpol	3a	20.2042	49.3958
Atpol	3a	20.2125	49.3958
Atpol	3a	20.2208	49.3958
Atpol	3a	20.2292	49.3958
Atpol	3a	20.2375	49.3958
Atpol	3a	20.1042	49.3875
Atpol	3a	20.1125	49.3875
Atpol	3a	20.1208	49.3875
Atpol	3a	20.1292	49.3875
Atpol	3a	20.1375	49.3875
Atpol	3a	20.1458	49.3875
Atpol	3a	20.1542	49.3875
Atpol	3a	20.1625	49.3875
Atpol	3a	20.1708	49.3875
Atpol	3a	20.1792	49.3875
Atpol	3a	20.1875	49.3875
Atpol	3a	20.1958	49.3875
Atpol	3a	20.2042	49.3875
Atpol	3a	20.2125	49.3875
Atpol	3a	20.2208	49.3875
Atpol	3a	20.2292	49.3875
Atpol	3a	20.2375	49.3875
Atpol	3a	20.1042	49.3792
Atpol	3a	20.1125	49.3792
Atpol	3a	20.1208	49.3792
Atpol	3a	20.1292	49.3792
Atpol	3a	20.1375	49.3792
Atpol	3a	20.1458	49.3792
Atpol	3a	20.1542	49.3792
Atpol	3a	20.1625	49.3792
Atpol	3a	20.1708	49.3792
Atpol	3a	20.1792	49.3792
Atpol	3a	20.1875	49.3792
Atpol	3a	20.1958	49.3792
Atpol	3a	20.2042	49.3792
Atpol	3a	20.2125	49.3792
Atpol	3a	20.2208	49.3792
Atpol	3a	20.2292	49.3792
Atpol	3a	20.2375	49.3792
Atpol	3a	20.1042	49.3708
Atpol	3a	20.1125	49.3708
Atpol	3a	20.1208	49.3708
Atpol	3a	20.1292	49.3708
Atpol	3a	20.1375	49.3708
Atpol	3a	20.1458	49.3708
Atpol	3a	20.1542	49.3708
Atpol	3a	20.1625	49.3708
Atpol	3a	20.1708	49.3708
Atpol	3a	20.1792	49.3708
Atpol	3a	20.1875	49.3708
Atpol	3a	20.1958	49.3708
Atpol	3a	20.2042	49.3708
Atpol	3a	20.2125	49.3708
Atpol	3a	20.2208	49.3708
Atpol	3a	20.2292	49.3708
Atpol	3a	20.2375	49.3708
Atpol	3a	20.1042	49.3625
Atpol	3a	20.1125	49.3625
Atpol	3a	20.1208	49.3625
Atpol	3a	20.1292	49.3625
Atpol	3a	20.1375	49.3625
Atpol	3a	20.1458	49.3625
Atpol	3a	20.1542	49.3625
Atpol	3a	20.1625	49.3625
Atpol	3a	20.1708	49.3625
Atpol	3a	20.1792	49.3625
Atpol	3a	20.1875	49.3625
Atpol	3a	20.1958	49.3625
Atpol	3a	20.2042	49.3625
Atpol	3a	20.2125	49.3625
Atpol	3a	20.2208	49.3625
Atpol	3a	20.2292	49.3625
Atpol	3a	20.2375	49.3625
Atpol	3a	20.1042	49.3542
Atpol	3a	20.1125	49.3542
Atpol	3a	20.1208	49.3542
Atpol	3a	20.1292	49.3542
Atpol	3a	20.1375	49.3542
Atpol	3a	20.1458	49.3542
Atpol	3a	20.1542	49.3542
Atpol	3a	20.1625	49.3542
Atpol	3a	20.1708	49.3542
Atpol	3a	20.1792	49.3542
Atpol	3a	20.1875	49.3542
Atpol	3a	20.1958	49.3542
Atpol	3a	20.2042	49.3542
Atpol	3a	20.2125	49.3542
Atpol	3a	20.2208	49.3542
Atpol	3a	20.2292	49.3542
Atpol	3a	20.2375	49.3542
Atpol	3a	20.1042	49.3458
Atpol	3a	20.1125	49.3458
Atpol	3a	20.1208	49.3458
Atpol	3a	20.1292	49.3458
Atpol	3a	20.1375	49.3458
Atpol	3a	20.1458	49.3458
Atpol	3a	20.1542	49.3458
Atpol	3a	20.1625	49.3458
Atpol	3a	20.1708	49.3458
Atpol	3a	20.1792	49.3458
Atpol	3a	20.1875	49.3458
Atpol	3a	20.1958	49.3458
Atpol	3a	20.2042	49.3458
Atpol	3a	20.2125	49.3458
Atpol	3a	20.2208	49.3458
Atpol	3a	20.2292	49.3458
Atpol	3a	20.2375	49.3458
Atpol	3a	20.1042	49.3375
Atpol	3a	20.1125	49.3375
Atpol	3a	20.1208	49.3375
Atpol	3a	20.1292	49.3375
Atpol	3a	20.1375	49.3375
Atpol	3a	20.1458	49.3375
Atpol	3a	20.1542	49.3375
Atpol	3a	20.1625	49.3375
Atpol	3a	20.1708	49.3375
Atpol	3a	20.1792	49.3375
Atpol	3a	20.1875	49.3375
Atpol	3a	20.1958	49.3375
Atpol	3a	20.2042	49.3375
Atpol	3a	20.2125	49.3375
Atpol	3a	20.2208	49.3375
Atpol	3a	20.2292	49.3375
Atpol	3a	20.2375	49.3375
Atpol	3a	20.1042	49.3292
Atpol	3a	20.1125	49.3292
Atpol	3a	20.1208	49.3292
Atpol	3a	20.1292	49.3292
Atpol	3a	20.1375	49.3292
Atpol	3a	20.1458	49.3292
Atpol	3a	20.1542	49.3292
Atpol	3a	20.1625	49.3292
Atpol	3a	20.1708	49.3292
Atpol	3a	20.1792	49.3292
Atpol	3a	20.1875	49.3292
Atpol	3a	20.1958	49.3292
Atpol	3a	20.2042	49.3292
Atpol	3a	20.2125	49.3292
Atpol	3a	20.2208	49.3292
Atpol	3a	20.2292	49.3292
Atpol	3a	20.2375	49.3292
Atpol	3a	20.1042	49.3208
Atpol	3a	20.1125	49.3208
Atpol	3a	20.1208	49.3208
Atpol	3a	20.1292	49.3208
Atpol	3a	20.1375	49.3208
Atpol	3a	20.1458	49.3208
Atpol	3a	20.1542	49.3208
Atpol	3a	20.1625	49.3208
Atpol	3a	20.1708	49.3208
Atpol	3a	20.1792	49.3208
Atpol	3a	20.1875	49.3208
Atpol	3a	20.1958	49.3208
Atpol	3a	20.2042	49.3208
Atpol	3a	20.2125	49.3208
Atpol	3a	20.2208	49.3208
Atpol	3a	20.2292	49.3208
Atpol	3a	20.2375	49.3208
Atpol	3a	20.1042	49.3125
Atpol	3a	20.1125	49.3125
Atpol	3a	20.1208	49.3125
Atpol	3a	20.1292	49.3125
Atpol	3a	20.1375	49.3125
Atpol	3a	20.1458	49.3125
Atpol	3a	20.1542	49.3125
Atpol	3a	20.1625	49.3125
Atpol	3a	20.1708	49.3125
Atpol	3a	20.1792	49.3125
Atpol	3a	20.1875	49.3125
Atpol	3a	20.1958	49.3125
Atpol	3a	20.2042	49.3125
Atpol	3a	20.2125	49.3125
Atpol	3a	20.2208	49.3125
Atpol	3a	20.2292	49.3125
Atpol	3a	20.2375	49.3125
Atpol	3a	20.2458	49.3875
Atpol	3a	20.2542	49.3875
Atpol	3a	20.2625	49.3875
Atpol	3a	20.2708	49.3875
Atpol	3a	20.2792	49.3875
Atpol	3a	20.2875	49.3875
Atpol	3a	20.2958	49.3875
Atpol	3a	20.3042	49.3875
Atpol	3a	20.3125	49.3875
Atpol	3a	20.3208	49.3875
Atpol	3a	20.3292	49.3875
Atpol	3a	20.3375	49.3875
Atpol	3a	20.3458	49.3875
Atpol	3a	20.3542	49.3875
Atpol	3a	20.3625	49.3875
Atpol	3a	20.3708	49.3875
Atpol	3a	20.2458	49.3792
Atpol	3a	20.2542	49.3792
Atpol	3a	20.2625	49.3792
Atpol	3a	20.2708	49.3792
Atpol	3a	20.2792	49.3792
Atpol	3a	20.2875	49.3792
Atpol	3a	20.2958	49.3792
Atpol	3a	20.3042	49.3792
Atpol	3a	20.3125	49.3792
Atpol	3a	20.3208	49.3792
Atpol	3a	20.3292	49.3792
Atpol	3a	20.3375	49.3792
Atpol	3a	20.3458	49.3792
Atpol	3a	20.3542	49.3792
Atpol	3a	20.3625	49.3792
Atpol	3a	20.3708	49.3792
Atpol	3a	20.2458	49.3708
Atpol	3a	20.2542	49.3708
Atpol	3a	20.2625	49.3708
Atpol	3a	20.2708	49.3708
Atpol	3a	20.2792	49.3708
Atpol	3a	20.2875	49.3708
Atpol	3a	20.2958	49.3708
Atpol	3a	20.3042	49.3708
Atpol	3a	20.3125	49.3708
Atpol	3a	20.3208	49.3708
Atpol	3a	20.3292	49.3708
Atpol	3a	20.3375	49.3708
Atpol	3a	20.3458	49.3708
Atpol	3a	20.3542	49.3708
Atpol	3a	20.3625	49.3708
Atpol	3a	20.3708	49.3708
Atpol	3a	20.2458	49.3625
Atpol	3a	20.2542	49.3625
Atpol	3a	20.2625	49.3625
Atpol	3a	20.2708	49.3625
Atpol	3a	20.2792	49.3625
Atpol	3a	20.2875	49.3625
Atpol	3a	20.2958	49.3625
Atpol	3a	20.3042	49.3625
Atpol	3a	20.3125	49.3625
Atpol	3a	20.3208	49.3625
Atpol	3a	20.3292	49.3625
Atpol	3a	20.3375	49.3625
Atpol	3a	20.3458	49.3625
Atpol	3a	20.3542	49.3625
Atpol	3a	20.3625	49.3625
Atpol	3a	20.3708	49.3625
Atpol	3a	20.2458	49.3542
Atpol	3a	20.2542	49.3542
Atpol	3a	20.2625	49.3542
Atpol	3a	20.2708	49.3542
Atpol	3a	20.2792	49.3542
Atpol	3a	20.2875	49.3542
Atpol	3a	20.2958	49.3542
Atpol	3a	20.3042	49.3542
Atpol	3a	20.3125	49.3542
Atpol	3a	20.3208	49.3542
Atpol	3a	20.3292	49.3542
Atpol	3a	20.3375	49.3542
Atpol	3a	20.3458	49.3542
Atpol	3a	20.3542	49.3542
Atpol	3a	20.3625	49.3542
Atpol	3a	20.3708	49.3542
Atpol	3a	20.2458	49.3458
Atpol	3a	20.2542	49.3458
Atpol	3a	20.2625	49.3458
Atpol	3a	20.2708	49.3458
Atpol	3a	20.2792	49.3458
Atpol	3a	20.2875	49.3458
Atpol	3a	20.2958	49.3458
Atpol	3a	20.3042	49.3458
Atpol	3a	20.3125	49.3458
Atpol	3a	20.3208	49.3458
Atpol	3a	20.3292	49.3458
Atpol	3a	20.3375	49.3458
Atpol	3a	20.3458	49.3458
Atpol	3a	20.3542	49.3458
Atpol	3a	20.3625	49.3458
Atpol	3a	20.3708	49.3458
Atpol	3a	20.2458	49.3375
Atpol	3a	20.2542	49.3375
Atpol	3a	20.2625	49.3375
Atpol	3a	20.2708	49.3375
Atpol	3a	20.2792	49.3375
Atpol	3a	20.2875	49.3375
Atpol	3a	20.2958	49.3375
Atpol	3a	20.3042	49.3375
Atpol	3a	20.3125	49.3375
Atpol	3a	20.3208	49.3375
Atpol	3a	20.3292	49.3375
Atpol	3a	20.3375	49.3375
Atpol	3a	20.3458	49.3375
Atpol	3a	20.3542	49.3375
Atpol	3a	20.3625	49.3375
Atpol	3a	20.3708	49.3375
Atpol	3a	20.2458	49.3292
Atpol	3a	20.2542	49.3292
Atpol	3a	20.2625	49.3292
Atpol	3a	20.2708	49.3292
Atpol	3a	20.2792	49.3292
Atpol	3a	20.2875	49.3292
Atpol	3a	20.2958	49.3292
Atpol	3a	20.3042	49.3292
Atpol	3a	20.3125	49.3292
Atpol	3a	20.3208	49.3292
Atpol	3a	20.3292	49.3292
Atpol	3a	20.3375	49.3292
Atpol	3a	20.3458	49.3292
Atpol	3a	20.3542	49.3292
Atpol	3a	20.3625	49.3292
Atpol	3a	20.3708	49.3292
Atpol	3a	20.2458	49.3208
Atpol	3a	20.2542	49.3208
Atpol	3a	20.2625	49.3208
Atpol	3a	20.2708	49.3208
Atpol	3a	20.2792	49.3208
Atpol	3a	20.2875	49.3208
Atpol	3a	20.2958	49.3208
Atpol	3a	20.3042	49.3208
Atpol	3a	20.3125	49.3208
Atpol	3a	20.3208	49.3208
Atpol	3a	20.3292	49.3208
Atpol	3a	20.3375	49.3208
Atpol	3a	20.3458	49.3208
Atpol	3a	20.3542	49.3208
Atpol	3a	20.3625	49.3208
Atpol	3a	20.3708	49.3208
Atpol	3a	20.2458	49.3125
Atpol	3a	20.2542	49.3125
Atpol	3a	20.2625	49.3125
Atpol	3a	20.2708	49.3125
Atpol	3a	20.2792	49.3125
Atpol	3a	20.2875	49.3125
Atpol	3a	20.2958	49.3125
Atpol	3a	20.3042	49.3125
Atpol	3a	20.3125	49.3125
Atpol	3a	20.3208	49.3125
Atpol	3a	20.3292	49.3125
Atpol	3a	20.3375	49.3125
Atpol	3a	20.3458	49.3125
Atpol	3a	20.3542	49.3125
Atpol	3a	20.3625	49.3125
Atpol	3a	20.3708	49.3125
Atpol	3a	20.3292	49.3042
Atpol	3a	20.3375	49.3042
Atpol	3a	20.3458	49.3042
Atpol	3a	20.3542	49.3042
Atpol	3a	20.3625	49.3042
Atpol	3a	20.3708	49.3042
Atpol	3a	22.1625	49.2625
Atpol	3a	22.1708	49.2625
Atpol	3a	22.1792	49.2625
Atpol	3a	22.1875	49.2625
Atpol	3a	22.1958	49.2625
Atpol	3a	22.2042	49.2625
Atpol	3a	22.2125	49.2625
Atpol	3a	22.2208	49.2625
Atpol	3a	22.2292	49.2625
Atpol	3a	22.2375	49.2625
Atpol	3a	22.2458	49.2625
Atpol	3a	22.2542	49.2625
Atpol	3a	22.2625	49.2625
Atpol	3a	22.2708	49.2625
Atpol	3a	22.2792	49.2625
Atpol	3a	22.2875	49.2625
Atpol	3a	22.1625	49.2542
Atpol	3a	22.1708	49.2542
Atpol	3a	22.1792	49.2542
Atpol	3a	22.1875	49.2542
Atpol	3a	22.1958	49.2542
Atpol	3a	22.2042	49.2542
Atpol	3a	22.2125	49.2542
Atpol	3a	22.2208	49.2542
Atpol	3a	22.2292	49.2542
Atpol	3a	22.2375	49.2542
Atpol	3a	22.2458	49.2542
Atpol	3a	22.2542	49.2542
Atpol	3a	22.2625	49.2542
Atpol	3a	22.2708	49.2542
Atpol	3a	22.2792	49.2542
Atpol	3a	22.2875	49.2542
Atpol	3a	22.1625	49.2458
Atpol	3a	22.1708	49.2458
Atpol	3a	22.1792	49.2458
Atpol	3a	22.1875	49.2458
Atpol	3a	22.1958	49.2458
Atpol	3a	22.2042	49.2458
Atpol	3a	22.2125	49.2458
Atpol	3a	22.2208	49.2458
Atpol	3a	22.2292	49.2458
Atpol	3a	22.2375	49.2458
Atpol	3a	22.2458	49.2458
Atpol	3a	22.2542	49.2458
Atpol	3a	22.2625	49.2458
Atpol	3a	22.2708	49.2458
Atpol	3a	22.2792	49.2458
Atpol	3a	22.2875	49.2458
Atpol	3a	22.1625	49.2375
Atpol	3a	22.1708	49.2375
Atpol	3a	22.1792	49.2375
Atpol	3a	22.1875	49.2375
Atpol	3a	22.1958	49.2375
Atpol	3a	22.2042	49.2375
Atpol	3a	22.2125	49.2375
Atpol	3a	22.2208	49.2375
Atpol	3a	22.2292	49.2375
Atpol	3a	22.2375	49.2375
Atpol	3a	22.2458	49.2375
Atpol	3a	22.2542	49.2375
Atpol	3a	22.2625	49.2375
Atpol	3a	22.2708	49.2375
Atpol	3a	22.2792	49.2375
Atpol	3a	22.2875	49.2375
Atpol	3a	22.1625	49.2292
Atpol	3a	22.1708	49.2292
Atpol	3a	22.1792	49.2292
Atpol	3a	22.1875	49.2292
Atpol	3a	22.1958	49.2292
Atpol	3a	22.2042	49.2292
Atpol	3a	22.2125	49.2292
Atpol	3a	22.2208	49.2292
Atpol	3a	22.2292	49.2292
Atpol	3a	22.2375	49.2292
Atpol	3a	22.2458	49.2292
Atpol	3a	22.2542	49.2292
Atpol	3a	22.2625	49.2292
Atpol	3a	22.2708	49.2292
Atpol	3a	22.2792	49.2292
Atpol	3a	22.2875	49.2292
Atpol	3a	22.1625	49.2208
Atpol	3a	22.1708	49.2208
Atpol	3a	22.1792	49.2208
Atpol	3a	22.1875	49.2208
Atpol	3a	22.1958	49.2208
Atpol	3a	22.2042	49.2208
Atpol	3a	22.2125	49.2208
Atpol	3a	22.2208	49.2208
Atpol	3a	22.2292	49.2208
Atpol	3a	22.2375	49.2208
Atpol	3a	22.2458	49.2208
Atpol	3a	22.2542	49.2208
Atpol	3a	22.2625	49.2208
Atpol	3a	22.2708	49.2208
Atpol	3a	22.2792	49.2208
[truncated: 149,974 more rows]
