# Supplementary material for: Evaluation metrics and validation of presence-only species distribution models based on distributional maps with varying coverage
Source: Sci Rep. 2021 Jan 15;11:1482. doi: 10.1038/s41598-020-80062-1 (PMC7811024; doi:10.1038/s41598-020-80062-1)
Supplement: Supplementary file 3 — Supplementary Information 3. [file 41598_2020_80062_MOESM3_ESM.xlsx]

## Sheet: Arkusz1
Appendix 2 PCA loadings for original variables. Maps derived from the seven principal components (shaded area) were used as input for modeling algorithms.
Variable	PC1	PC2	PC3	PC4	PC5	PC6	PC7	PC8	PC9	PC10	PC11	PC12	PC13	PC14	PC15	PC16	PC17	PC18	PC19	PC20	PC21	PC22	PC23	PC24	PC25	PC26	PC27	PC28	PC29	PC30	PC31	PC32	PC33	PC34	PC35	PC36	PC37	PC38	PC39	PC40	PC41
Annual Mean Temperature	-0.197142	0.134468	-0.0242888	0.0343746	-0.0708622	0.148702	-0.0331491	0.0146657	-0.0423702	0.0375702	-0.0067344	0.0430431	-0.0434515	0.0672753	-0.0345849	-0.0528976	0.105187	-0.0177879	-0.0741277	-0.0312535	0.0785803	0.169573	-0.112054	-0.138535	-0.0776912	0.0371804	0.00870642	0.0527303	0.0412213	0.011514	0.0310908	0.0478386	0.0151841	0.0186765	0.0182065	-0.0134298	-0.321388	-0.771652	-0.176916	-0.257491	-1.02728e-07
Mean Diurnal Range	-0.103138	-0.267521	-0.170531	0.266381	0.116616	0.0480811	0.0427852	0.152601	0.0767425	0.017865	-0.0134312	0.0903924	-0.0997133	0.0394087	-0.0320278	-0.0262567	0.0382867	0.220375	-0.177095	0.0020537	0.164665	-0.136243	-0.115521	0.0896607	0.00503761	0.0117736	0.0641169	-0.0564775	0.0259208	-0.0487545	-0.141936	-0.204924	0.0879647	-0.0574476	-0.0196568	0.0067654	0.057971	-0.105732	0.669104	-0.232668	3.96736e-08
Isothermality	0.0140631	-0.0550496	-0.124902	0.478203	0.180467	-0.0717374	0.517513	0.0188629	0.0223159	0.131558	0.0589669	0.13619	-0.0081497	0.176452	-0.125117	-0.107367	-0.0943642	0.0331861	-0.109815	-0.0255498	0.120411	-0.162913	-0.21757	0.0545855	0.0536035	0.05551	-0.0570762	-0.0911485	-0.103178	0.0448052	0.157954	0.210341	-0.0980854	0.0545146	0.00145611	-0.0048147	-0.0551171	0.0526161	-0.314801	0.132008	-2.45707e-08
Temperature Seasonality	-0.125558	-0.258607	-0.096393	-0.133668	-0.0295539	0.120534	-0.346475	0.129877	0.0583648	-0.0928475	-0.0371758	-9.48528e-07	-0.0836382	-0.1102	0.0734502	0.081531	0.15094	0.145715	-0.124583	-0.02537	0.102494	-0.0850416	-0.105746	0.0851065	0.0612425	0.0127289	0.0142407	0.0223787	-0.223095	0.0934466	0.404887	0.507296	-0.258417	0.0961647	0.00472771	-0.00309653	-0.0904022	0.128222	0.0186836	-0.107361	1.18205e-09
Max Temperature of Warmest Month	-0.204187	0.0728353	-0.0387401	0.0603342	-0.0455384	0.161633	-0.0745565	0.0547783	-0.0201753	0.0241532	-0.0191984	0.0450466	-0.0725017	0.0576635	-0.0275811	-0.0410798	0.117723	0.0431648	-0.116208	-0.0209536	0.107656	0.160187	-0.079586	-0.0993096	-0.082161	0.0192019	0.0188884	0.0328055	0.0260615	-0.0235441	-0.0934642	-0.0251588	-0.0313049	0.00809321	-0.0208146	0.00287801	0.492409	0.0909329	-0.187067	-0.0528748	-0.710216
Min Temperature of Coldest Month	-0.164379	0.243929	0.0259733	0.0500448	-0.0734695	0.132152	0.0535609	-0.0295584	-0.067019	0.0584607	0.00521545	0.034586	-0.0233759	0.0981764	-0.0501125	-0.0643354	0.080398	-0.0839426	-0.0539531	-0.0323673	0.0561173	0.234919	-0.0827372	-0.15003	-0.079205	0.0289711	-0.0279775	0.0364284	-0.0283722	0.010489	0.0401029	0.14419	-0.107575	0.0306132	-0.0178739	0.00415018	0.554587	0.0569955	0.101171	-0.109142	0.611736
Temperature Annual Range	-0.127618	-0.27984	-0.124583	0.0351225	0.0361723	0.0974563	-0.24604	0.163574	0.076551	-0.0534139	-0.0482959	0.0311016	-0.106756	-0.0548376	0.0317668	0.0292227	0.0988177	0.235393	-0.142165	0.0141184	0.12093	-0.0859436	-0.0169638	0.0609885	-0.0284155	-0.0117261	0.0876325	0.00291179	0.102949	-0.0664151	-0.260954	-0.304476	0.125076	-0.0372556	-0.0110474	-0.00142018	0.0300135	0.0852958	-0.559006	0.0838548	0.348384
Mean Temperature of Wettest Quarter	-0.174866	0.0944025	0.0284175	-0.199099	-0.0334587	0.227085	-0.123721	0.0369073	-0.0517587	0.0762856	0.0579615	0.050999	-0.120626	0.264801	0.0426052	-0.156228	-0.783169	0.114969	-0.1134	-0.108571	0.0720142	-0.0797518	0.100032	0.107005	0.191894	0.0035361	-0.0478553	0.00473378	0.000898271	0.0411089	0.00937411	0.000487174	0.00937938	-0.000488636	-0.00848461	0.000383498	0.00354427	-0.00554888	-0.00131149	-0.000651306	-3.2902e-09
Mean Temperature of Driest Quarter	-0.149011	0.174471	-0.118818	0.184311	-0.10422	0.108795	0.0171905	0.0213231	-0.0685782	0.147468	0.227662	0.249545	0.271274	-0.658374	0.0112943	0.391254	-0.233556	0.0735853	-0.0283802	-0.012779	0.00857786	0.0536971	0.0311851	0.0467806	-0.0181717	0.0378117	-0.00944952	-0.0628836	-0.0230121	0.0190781	-0.0212419	-0.00399784	0.00969562	0.0139935	0.0221496	7.67323e-05	-0.00271968	0.00295592	-0.000604919	-0.00142248	6.10175e-10
Mean Temperature of Warmest Quarter	-0.203694	0.083548	-0.0331343	0.0309604	-0.0581253	0.16317	-0.0844977	0.0437855	-0.0241359	0.0249842	-0.0178356	0.0458624	-0.0650855	0.0516154	-0.0249121	-0.0450491	0.110199	0.0359445	-0.0780373	-0.0188952	0.0722754	0.166233	-0.0824456	-0.116229	-0.086681	0.0212722	0.00855158	0.0481538	0.0167596	-0.0203024	-0.0121801	0.00546569	-0.0192381	0.0155421	0.00612561	-0.000270213	-0.200258	-0.0137315	0.246536	0.843348	4.30703e-10
Mean Temperature of Coldest Quarter	-0.181254	0.197595	0.00844447	0.0594929	-0.0588674	0.143285	0.0352679	-0.00667741	-0.0516055	0.0609073	-0.00391052	0.0525192	-0.0378491	0.0984023	-0.0530685	-0.0822811	0.0704681	-0.0175841	-0.0352967	-0.0225498	0.0338335	0.205098	-0.0923085	-0.172833	-0.109277	0.0276882	-0.00802601	0.0618201	0.00763708	-0.0256176	-0.0961405	-0.100758	0.00465825	0.0424212	0.0138798	0.00616943	-0.529203	0.587263	0.0179547	-0.341638	8.02042e-08
Annual Precipitation	0.161182	0.130376	-0.295052	-0.0653703	0.0968636	0.0818419	-0.0370005	-0.0277019	0.0517001	-0.0364938	-0.0575897	-0.0106693	0.00448515	0.0176581	-0.00442084	-0.00488447	0.02494	0.0167399	-0.00459396	-0.00544107	-0.113498	0.0561287	-0.134328	0.0863448	-0.000996508	0.0163162	-0.159455	0.154277	-0.46805	0.605809	-0.362496	0.00745897	0.0641523	-0.156903	-0.0236561	0.00143607	-0.00222164	-0.0256194	-0.00120672	0.0139341	2.15819e-08
Precipitation of Wettest Month	0.153923	0.040798	-0.256913	-0.1855	0.176615	0.242588	0.179156	-0.0178882	0.0581401	-0.0268202	-0.0423055	0.0755975	-0.00976157	-0.0518775	-0.025638	0.032393	0.160989	-0.111833	-0.10506	-0.0067429	0.158936	0.180337	0.175708	0.0811396	0.438458	0.0646861	0.0695088	-0.0381072	0.521436	0.27661	0.0552193	-0.0268458	-0.139702	0.0711871	-0.0982976	0.00160394	-0.0259848	0.031224	0.0113021	-0.00271195	-5.34643e-09
Precipitation of Driest Month	0.134236	0.177634	-0.32222	0.0864125	0.0339473	-0.0215682	-0.190547	0.0195476	0.0446702	0.000325339	-0.0545515	-0.020744	-0.039987	0.0291509	0.00435762	-0.0805221	-0.0715761	-0.00563164	0.0838929	0.0632162	0.0298242	-0.0881667	0.194644	-0.245757	-0.144683	-0.0239443	0.135951	-0.530739	0.0201423	-0.154833	-0.229008	0.240841	-0.252886	-0.265517	-0.263086	-0.00340338	-0.0544697	-0.00932483	-0.00633867	-0.00818327	-1.06687e-09
Precipitation Seasonality	-0.033931	-0.222308	0.187949	-0.34338	0.149207	0.300879	0.302722	0.0140867	-0.00749096	0.0376326	0.0596457	0.184299	0.107142	-0.0805559	0.0010498	-0.0328653	0.0201917	-0.0572388	0.0412372	0.0638003	0.157328	-0.311083	0.127023	-0.485059	-0.140136	0.023136	0.272339	0.0262775	-0.195116	0.115153	-0.0379442	-0.00574161	0.0432955	-0.027705	0.00562194	-0.00162931	0.0219132	-0.00746582	0.0038062	0.00763626	2.77518e-09
Precipitation of Wettest Quarter	0.155861	0.0447238	-0.239483	-0.219658	0.171562	0.244325	0.152948	-0.0248351	0.0572309	-0.0252103	-0.0371159	0.06885	-0.0123003	-0.0138507	-0.0080647	0.0179957	0.0645969	-0.0441159	-0.0395292	-0.0125939	-0.000456582	0.229817	0.0231962	0.158977	0.200957	0.0464917	-0.0368959	-0.00271575	-0.401628	-0.640089	-0.00486108	0.00293727	0.131211	-0.0590751	0.145873	-0.00220904	-0.00153195	-0.0187808	-0.0206714	0.000819192	4.70376e-10
Precipitation of Driest Quarter	0.13493	0.178397	-0.325418	0.0806438	0.0280842	-0.0217195	-0.175142	0.014405	0.0490182	-0.0030003	-0.0676215	-0.0293373	-0.0424365	0.0369773	0.00209353	-0.0634586	-0.03277	-0.00356884	0.0370654	0.031715	0.0475325	-0.0664892	0.11335	-0.20771	-0.100476	0.0212258	0.0907713	-0.246255	-0.0646257	0.151184	0.327319	-0.187486	0.316861	0.420799	0.440941	0.0014653	0.0574633	0.0161714	0.00480441	0.00178371	-1.39068e-08
Precipitation of Warmest Quarter	0.162533	0.0761047	-0.159705	-0.253039	0.168684	0.238161	0.114167	-0.0261844	0.0564137	0.000528242	-0.0504351	0.079872	0.0162162	-0.0215324	0.0602479	-0.022582	-0.0704589	0.151685	0.0111633	0.0658158	-0.178275	-0.110599	-0.2629	0.210401	-0.621346	-0.123339	-0.20124	0.050372	0.310553	-0.0660867	0.124969	0.00362502	-0.0600104	0.0619414	-0.0619658	0.00102426	0.0196424	0.000131865	0.0073602	-0.00908154	-7.25448e-09
Precipitation of Coldest Quarter	0.116595	0.194459	-0.343507	0.110807	-0.00749505	-0.078339	-0.164194	0.0177077	0.029758	0.0306231	0.00965868	-0.0242384	0.0482517	-0.028011	-0.00468854	-0.0308005	-0.0651893	-0.117619	0.0582508	-0.0260312	0.037822	-0.331874	-0.117903	-0.251189	0.129374	-0.00172473	0.147408	0.664026	0.0824314	-0.194442	0.0993194	-0.0472484	-0.0603345	-0.0656393	-0.151218	-0.000247039	0.0219177	0.00972668	0.00680511	0.00175019	5.87229e-09
Depth to bedrock (R horizon) up to 200 cm	-0.139101	0.109775	0.072591	-0.0128141	-0.169925	0.0626003	0.144002	0.301563	0.68169	-0.0487758	-0.199475	-0.295475	0.281075	-0.195614	-0.0934906	-0.283472	-0.0736122	-0.0497037	-0.0111277	-0.041386	-0.0251142	0.00442407	-0.0262829	0.0532391	0.0110581	0.0219731	0.0531665	-0.0232535	-0.00490341	0.00568119	0.00592073	0.007729	0.00861212	-0.00715133	-0.000448257	-0.000110761	0.00099831	0.000878605	-0.00151269	0.000856557	-9.47291e-11
Probability of occurrence of R horizon	0.174131	-0.129933	-0.00778557	-0.0577079	-0.0161704	-0.0155772	-0.189803	-0.0717913	-0.312559	0.0835483	0.116236	0.031124	0.284946	-0.204071	-0.553101	-0.563166	0.0337536	0.0672472	-0.138583	-0.061859	0.0197276	0.0449299	0.018589	0.0966962	-0.0313727	0.0161374	0.0205749	0.00157952	-0.000168796	-0.0029769	0.0105815	0.000571245	-0.00675772	0.00165066	0.00217152	-1.66127e-05	0.00278717	0.00115715	0.00135542	0.000102663	-3.63439e-10
Absolute depth to bedrock	-0.135231	0.00317658	0.000599599	-0.216969	0.112603	-0.257093	-0.174443	-0.275319	0.418855	0.583441	-0.0150183	0.256832	0.00308079	0.165891	-0.303599	0.192078	0.0689467	0.0253532	-0.0108127	0.0569257	-0.000826771	-0.00329405	-0.000642866	0.0358124	0.00533161	-0.00889675	0.0254809	-0.00946229	-0.0022014	0.0036533	0.00418445	-0.00156964	-0.00117878	-0.00359029	-0.00408739	-0.000399009	0.00516985	-0.000776933	0.000654381	-0.000747004	-1.26599e-09
Bulk density (fine earth) for depth 0 cm	-0.193831	0.0721905	-0.0215572	-0.0076604	0.192697	-0.098142	0.0303805	-0.135536	0.0531753	-0.136333	-0.0129695	0.119509	-0.119622	-0.0995958	0.0597654	-0.0769496	0.112893	-0.0498304	-0.292195	-0.682331	-0.416786	-0.168119	0.195481	-0.0494802	-0.045451	0.0919179	0.00695148	-0.0269143	0.00890923	-0.0139281	-0.000572246	-0.0147015	-0.0187726	0.000624406	0.00886387	0.000211016	0.00247825	-0.00237134	0.00354603	0.000377634	-6.4156e-09
Cation Exchange Capacity of soil for depth 0 cm	0.165107	-0.0769755	-0.00349877	-0.0402707	-0.118945	0.0764111	0.113082	0.213267	-0.159827	0.639263	-0.0947088	-0.349157	-0.454589	-0.26747	0.0881363	-0.0602802	0.0208023	-0.0757363	-0.0201234	-0.133808	-0.0774571	-0.0139606	-0.0136766	-0.017591	-0.0107266	0.0196161	0.00839792	-0.00510609	-0.0120437	0.0123237	-0.0130238	0.00158199	0.0002927	0.00108719	-0.00234828	-0.000683835	-0.000692897	-0.00132259	-0.00166387	0.000792423	-8.62663e-10
Weight percentage of the clay particles (<0.0002 mm) for depth 0 cm	-0.182409	0.019561	-0.102452	-0.0579783	0.196055	-0.029841	0.0251021	0.109721	-0.259036	0.212248	-0.169346	-0.320768	0.493567	0.199624	0.122762	0.142146	0.0657048	0.152985	-0.105799	-0.0202417	-0.065363	-0.0374468	0.0806646	-0.0170331	0.0267303	0.0142566	-0.0139173	-0.0149992	0.0027109	-0.0158965	0.00891234	0.00914612	-0.00459994	0.005205	-0.00138821	0.533246	-0.0061542	-0.00535912	-0.00343865	0.00109337	-2.24457e-08
Volumetric percentage of coarse fragments (>2 mm) for depth 0 cm	0.165124	-0.0638895	0.103876	0.0783458	-0.181336	0.0311572	-0.0658334	0.194799	-0.1449	0.0397151	-0.736963	0.464412	0.125215	0.0361223	-0.0306459	0.0823015	-0.078652	-0.211513	-0.0199131	-0.0992126	-0.0449873	-0.0126675	-0.0548697	0.0244526	0.0152333	-0.0396363	0.0112085	-0.0198225	-0.0045525	-0.00023306	-0.00123789	-0.0127675	-0.00694745	-0.00351695	-0.00150244	-0.000848218	0.000469216	0.000132275	7.88961e-05	0.000285993	-1.9993e-09
Soil organic carbon stock for depth 0 cm	0.189881	-0.04708	-0.0186291	0.0101936	-0.196196	0.00392558	-0.0335941	0.176876	0.105102	0.176858	0.337226	0.224056	0.209593	0.148084	0.347003	-0.150709	0.131224	-0.0325167	-0.153602	-0.145607	-0.0308859	0.0700489	0.00904059	-0.0722233	0.0888006	-0.619877	-0.0742783	-0.0397487	-0.0190783	0.0119494	0.0122876	-0.0231929	0.00460567	-0.0120245	0.0161216	-0.000434759	-0.00531816	-0.00152417	-0.00348156	-0.000130098	-7.53305e-09
Soil organic carbon content for depth 0 cm	0.195854	-0.0227106	0.0138937	-0.0107676	-0.193124	-0.0244387	-0.0605942	0.133514	0.0673207	0.152844	0.207397	0.230068	0.16473	0.163552	0.354208	-0.157556	0.0971715	0.078134	0.0862064	-0.0475587	-0.00965568	0.023205	0.0551724	0.113127	-0.0948204	0.719464	0.0421609	0.03145	0.0300251	-0.00374723	-0.0287584	0.0163467	-0.00731022	0.00994641	-0.0084763	0.0012439	0.00759409	0.00287958	0.0034675	0.00028017	4.98003e-09
pH index measured in water solution for depth 0 cm	-0.18276	-0.0354489	-0.0502643	-0.0420072	0.28586	-0.194707	-0.025841	-0.117264	-0.0320335	0.0609201	-0.139156	0.0562811	0.0395912	-0.185912	0.284887	-0.26209	-0.0288692	-0.0148581	0.490036	-0.316833	0.471329	0.13978	-0.0546887	0.098262	-0.0587653	-0.102671	-0.0514626	0.0225312	-0.00903086	0.0190129	-0.0117102	-0.00401587	0.00313019	-0.00822506	0.00226382	-0.000964373	0.00323887	0.00199999	-0.000721021	0.000333558	1.56178e-09
pH index measured in KCl solution for depth 0 cm	-0.186251	-0.0450879	-0.00629108	0.0161533	0.232029	-0.177928	-0.0489911	-0.152051	-0.0110442	0.054538	-0.11972	0.106545	-0.0331399	-0.227333	0.383886	-0.346427	-0.0861002	-0.201847	-0.342086	0.528335	-0.201858	0.0855476	-0.0476694	-0.053119	0.0598431	0.0378936	0.00397702	0.0145187	-0.00786942	-0.00177664	0.0103798	-0.00288597	-0.00815515	0.006905	-0.00227087	-0.000751919	-0.000455876	-0.000486912	-0.000741467	-0.00111879	1.31021e-09
Weight percentage of the silt particles (0.0002–0.05 mm) for depth 0 cm	-0.0583293	0.202307	0.0054756	-0.248125	0.107678	-0.363578	0.0721438	0.576516	-0.0462633	-0.145497	0.173722	0.272364	-0.277697	-0.0725895	-0.182579	-0.0350139	0.00885871	-0.0382984	0.0624866	0.0864669	-0.00345487	0.0319771	-0.0423247	0.0183944	3.69717e-05	-0.00539958	0.00112591	-0.00149775	-0.00580792	0.0118278	0.000991335	0.00205989	0.00018319	0.00112143	0.000481334	0.389489	2.2239e-05	-0.00809353	-0.00518828	0.000547682	-1.51885e-08
Weight percentage of the sand particles (0.05–2 mm) for depth 0 cm	0.159492	-0.119036	0.0701989	0.169455	-0.194511	0.209809	-0.05516	-0.37721	0.207786	-0.0741739	0.0290935	0.087076	-0.206449	-0.105199	0.00785955	-0.0834713	-0.0509084	-0.0902849	0.0435021	-0.0301912	0.0494437	0.00777016	-0.0359022	0.00126202	-0.0180482	-0.0087907	0.0106138	0.0096203	-0.00292627	0.00180329	-0.00508028	-0.00208256	-0.00380323	-0.00231453	0.00122436	0.75071	-0.003641	-0.0099822	-0.00698148	0.000909985	-3.0012e-08
Maximum solar radiation derived from monthly data from worldclim	-0.144276	-0.241383	-0.183727	-0.0281774	-0.0130935	0.0317785	-0.0803424	0.0790362	-0.0199128	-0.0146093	0.181077	-0.0983978	0.0797276	0.0995479	-0.0668347	0.112225	-0.0653455	-0.693591	-0.0546518	-0.0615277	0.088524	0.000496554	-0.0287357	0.142234	-0.186368	0.0686107	-0.0785107	-0.10756	-0.109821	0.00340709	0.0610357	-0.157965	0.072622	0.188742	-0.368877	0.000301397	-0.00954398	0.00683516	-0.000479238	0.00663992	4.21434e-09
Mean solar radiation derived from monthly data from worldclim	-0.1197	-0.29769	-0.186218	0.0534113	0.0199069	0.0306643	-0.0202659	0.0954065	0.015607	0.00987074	0.0915401	-0.0143222	0.0367975	0.0695476	-0.0762689	0.0335394	-0.106858	-0.3038	0.116307	-4.09673e-05	-0.114424	0.0677076	0.0690126	-0.0279646	-0.106251	0.0112128	-0.0512125	0.121174	0.228874	0.00544275	-0.176659	0.217228	-0.120579	-0.288824	0.654251	0.000288176	0.00471629	0.0199197	0.00837748	-0.0113894	-4.96008e-09
Minimum solar radiation derived from monthly data from worldclim	-0.0670522	-0.336804	-0.156861	0.164191	0.0718881	0.0564953	0.0524532	0.109423	0.070787	0.0213776	-0.0283351	0.0901256	-0.0355525	0.0291126	-0.08635	-0.0513518	-0.11836	0.222259	0.332694	0.0506996	-0.387687	0.381877	0.312083	-0.213111	-0.0176631	-0.032262	-0.0779989	0.159656	-0.0436199	0.0312243	0.185697	-0.026675	0.0373944	0.0889944	-0.289416	0.000983782	0.02045	-0.0196871	-0.0114596	-0.0139952	2.61132e-09
Maximum wind speed derived from monthly data from worldclim	0.137505	0.0464008	0.234182	0.159842	0.390385	0.159463	-0.21045	0.106522	0.0307679	0.0393919	0.103	-0.0268988	0.0392473	0.0348669	0.00895803	0.0537415	-0.0720352	-0.0879038	0.0809392	-0.0834467	-0.18188	0.146829	-0.276321	0.0765386	0.0370879	-0.0371203	0.493579	-0.0173835	0.106302	0.0215035	-0.0899623	0.289181	0.352023	0.0535039	-0.0684862	0.00117206	0.00324188	0.0243278	0.00326228	0.00145197	-8.49244e-09
Mean wind speed derived from monthly data from worldclim	0.142803	0.0727202	0.246883	0.155518	0.343874	0.155348	-0.191124	0.119394	0.0628965	0.0423483	0.0665766	-0.0341441	0.0213908	0.0108991	-0.0131973	0.0421482	-0.0322253	-0.0618529	0.0458822	-0.0140339	-0.0447029	0.069719	-0.0460016	0.00151982	-0.0031052	0.0313389	0.0354954	-0.0367942	-0.166139	0.0305305	0.178729	-0.464302	-0.600591	-0.0777315	0.130727	-0.00263387	-0.00642578	-0.0473718	-0.0142273	0.0017103	4.89699e-09
Minimum wind speed derived from monthly data from worldclim	0.135257	0.0899077	0.259653	0.18343	0.304474	0.144573	-0.202128	0.146324	0.105407	0.0502318	0.00332297	0.0050494	-0.00888782	-0.0506838	-0.0447816	0.0141852	0.0707204	-0.0673067	-0.0924526	0.042479	0.191671	-0.128177	0.280264	-0.145195	-0.00458705	0.065754	-0.626939	0.0878423	0.0727256	-0.0518517	-0.0590455	0.184899	0.229477	0.00795048	-0.0391466	0.000991112	-0.0136349	0.00597461	0.012361	-0.00909397	8.47576e-10
Maximum vapour pressure derived from monthly data from worldclim	-0.204665	0.0124045	-0.0192913	-0.0238273	-0.0292869	0.199749	-0.0653796	0.00456087	-0.0542737	0.0497097	0.0474472	0.0782793	0.0288191	-0.0106325	-0.0236371	-0.126325	0.140551	-0.0290492	0.38396	0.0679472	-0.295738	-0.324973	-0.248257	-0.0187326	0.331668	-0.00180905	-0.205527	-0.163747	0.0349635	-0.0861006	-0.280631	0.00853589	-0.13875	0.40517	0.0326794	-0.0023121	0.0238121	-0.0315272	0.0211496	0.000405333	-1.95989e-08
Mean vapour pressure derived from monthly data from worldclim	-0.200982	0.0980739	-0.0177599	0.0196953	-0.0470961	0.186088	-0.0447891	-0.000268355	-0.0721648	0.0488517	0.0296278	0.0638304	-0.0140337	0.0151785	-0.0102159	-0.0895109	0.165135	-0.0599948	0.19785	0.0594878	-0.132083	-0.17701	-0.0988942	0.0825925	0.137285	0.0246975	-0.0792145	-0.179619	0.0349334	0.0914782	0.429846	-0.145108	0.301546	-0.615845	-0.051006	0.00276304	0.0264867	0.0514528	-0.0291008	-0.000874721	3.60967e-08
Minimum vapour pressure derived from monthly data from worldclim	-0.163917	0.208803	0.0242593	0.177449	-0.0160089	0.169045	0.0350374	0.0253714	-0.0548844	0.0735677	-0.019192	0.0785164	-0.0797512	0.0667556	0.00172573	-0.101771	0.183387	-0.0656278	0.09956	0.177601	0.00879561	-0.190389	0.533514	0.485232	-0.160244	-0.171118	0.265614	0.188079	-0.106696	0.0292783	-0.0502614	0.0695801	-0.0561567	0.100059	0.019911	-0.00124084	-0.0223551	-0.0147937	-0.00131178	-0.00605007	-7.07515e-09
Standard deviation	4.65305	2.46406	1.82907	1.56872	1.2225	1.09458	1.01679	0.918877	0.759592	0.658446	0.548913	0.526701	0.461494	0.435759	0.415463	0.380837	0.342634	0.305786	0.267104	0.253933	0.228244	0.19565	0.187237	0.170201	0.159582	0.142394	0.125311	0.0944285	0.0725576	0.0600343	0.0508244	0.0442346	0.0418488	0.0412528	0.0394017	0.0187942	0.0153255	0.00998351	0.00597803	0.00475034	4.00418e-07
	selected PC variables
