# Supplementary material for: Evaluation metrics and validation of presence-only species distribution models based on distributional maps with varying coverage
Source: Sci Rep. 2021 Jan 15;11:1482. doi: 10.1038/s41598-020-80062-1 (PMC7811024; doi:10.1038/s41598-020-80062-1)
Supplement: Supplementary file 4 — Supplementary Information 4. [file 41598_2020_80062_MOESM4_ESM.xlsx]

## Sheet: Arkusz1
Appendix 3 Modeling settings with specifications about the number of background points and repetitions.
Algorithm	Number of backgroud points	Number of repetitions
Bioclim	not applicable	-
Domain	not applicable	-
Mahalanobis	not applicable	-
GLM	10000	-
GAM	10000	-
Maxent	10000	10
SVM	same as presences	10
BRT	same as presences	10
RF	same as presences	10
BART	same as presences	10
GP_GRaF	same as presences	10
ANN	same as presences	10
CTA	same as presences	10
