# Supplementary material for: Evaluation metrics and validation of presence-only species distribution models based on distributional maps with varying coverage
Source: Sci Rep. 2021 Jan 15;11:1482. doi: 10.1038/s41598-020-80062-1 (PMC7811024; doi:10.1038/s41598-020-80062-1)
Supplement: Supplementary file 8 — Supplementary Information 8. [file 41598_2020_80062_MOESM8_ESM.xlsx]

## Sheet: wyniki_wskazniki_KONIEC_POPRAWK
Appendix 7 A summary containing evaluation results for each dataset and algorithm. The table presents: predicted suitable area, ground-truth evaluation (expert score), and metrics used for evaluation. Correlation between ground-truth evaluation is presented at the bottom of the table.
Dataset_name	Dataset_numerical	Method	Predicted suitable area [km2]	Ground-truth evaluation (expert score)	AUC	ECE	RMSE	MCE	ACC	bias	MAE	SSE	TN	TP	FN	FP	SENS	SPEC	PosPredValue	NegPredValue	Precision	Recall	F1	Detection.rate	Detection.prevalence	Balanced.accuracy	Accuracy	Kappa	CBI	TSS	Jaccard	Sorensen	OPR	UPR
Gorce Mts.	1	ANN	121631	0.82739	0.624644	0.133212	0.355789	0.0953873	0.716018	-0.111384	0.13886	624.925	3810.8	41.2	48.8	1006.2	0.457778	0.791115	0.0348684	0.988079	0.0348684	0.457778	0.0637349	0.00839617	0.21345	0.624446	0.785001	0.0317046	0.4604	0.248893	0.0331101	0.0637349	0.965132	0.542222
Gorce Mts.	1	BART	122660	2.47597	0.835964	0.161834	0.259703	0.0534784	0	-0.161834	0.17967	335.192	3829.9	63	27	987.1	0.7	0.79508	0.074299	0.993105	0.074299	0.7	0.128655	0.0128388	0.214	0.74754	0.793336	0.0987801	0.9012	0.49508	0.0696545	0.128655	0.925701	0.3
Gorce Mts.	1	Bioclim	634505	2.1173	0.561169	0.015718	0.135174	0.0156919	0.959853	0.0156657	0.0204104	89.6607	4710	13	77	107	0.144444	0.977787	0.108333	0.983915	0.108333	0.144444	0.12381	0.00264928	0.0244549	0.561116	0.962503	0.10505	0.709	0.122231	0.0659898	0.12381	0.891667	0.855556
Gorce Mts.	1	BRT	491498	2.47091	0.829699	0.148557	0.275402	0.0628147	0	-0.148557	0.165767	375.509	4041	65.3	24.7	776	0.725556	0.838904	0.0941568	0.993968	0.0941568	0.725556	0.164272	0.0133075	0.171449	0.78223	0.836825	0.136217	0.8576	0.564459	0.0901123	0.164272	0.905843	0.274444
Gorce Mts.	1	CTA	1607.31	2.73067	0.63419	0.133404	0.318644	0.0828942	0	-0.121332	0.140335	498.227	4471	43	47	346	0.477778	0.928171	0.11054	0.989597	0.11054	0.477778	0.179541	0.00876299	0.0792745	0.702974	0.91991	0.154349	-0.5	0.405949	0.0986239	0.179541	0.88946	0.522222
Gorce Mts.	1	Domain	18152.6	1.31597	0.65363	0.0437355	0.166845	0.0303707	0.827389	-0.0229489	0.0531837	136.598	4171	39	51	646	0.433333	0.865892	0.0569343	0.98792	0.0569343	0.433333	0.100645	0.00794783	0.139596	0.649612	0.857958	0.0705088	0.941	0.299225	0.0529891	0.100645	0.943066	0.566667
Gorce Mts.	1	GAM	136725	-1.38132	0.853397	16.4301	19.1863	3.49197	0	16.0584	17.11	1.80634e+06	4053	70	20	764	0.777778	0.841395	0.0839329	0.99509	0.0839329	0.777778	0.151515	0.0142653	0.169961	0.809586	0.840228	0.12246	0.459	0.619173	0.0819672	0.151515	0.916067	0.222222
Gorce Mts.	1	GLM	322075	-1.54983	0.82618	0.0305055	0.139569	0.00894778	0	0.0207199	0.0406497	95.5855	3716	80	10	1101	0.888889	0.771435	0.0677392	0.997316	0.0677392	0.888889	0.125885	0.0163032	0.240677	0.830162	0.773589	0.0950397	-0.077	0.660323	0.0671704	0.125885	0.932261	0.111111
Gorce Mts.	1	GRaF	255343	-0.695688	0.78154	0.316995	0.376478	0.0542838	0	-0.316995	0.332757	697.105	3887.6	58.4	31.6	929.4	0.648889	0.807058	0.0852682	0.992251	0.0852682	0.648889	0.141689	0.0119014	0.201304	0.727974	0.804157	0.113192	0.8231	0.455947	0.0773844	0.141689	0.914732	0.351111
Gorce Mts.	1	Mahalanobis	137331	-2.17801	0.645545	2272.21	4239.03	1038.38	0.000407581	2272.21	2272.21	8.81757e+10	3475	60	30	1342	0.666667	0.721403	0.042796	0.991441	0.042796	0.666667	0.080429	0.0122274	0.285714	0.694035	0.720399	0.0476002	-0.351	0.38807	0.0418994	0.080429	0.957204	0.333333
Gorce Mts.	1	Maxent	403045	2.61879	0.668011	0.0313909	0.190591	0.022305	0.00595068	-0.0132521	0.0440994	178.257	4167.9	51.2	38.8	649.1	0.568889	0.865248	0.0733896	0.990777	0.0733896	0.568889	0.129949	0.0104341	0.142714	0.717068	0.859813	0.10073	-0.0182	0.434137	0.0695035	0.129949	0.92661	0.431111
Gorce Mts.	1	RF	21075.9	0.187368	0.81316	0.229258	0.298677	0.0511122	0.000101895	-0.229258	0.247576	443.441	3892.2	62.5	27.5	924.8	0.694444	0.808013	0.0651762	0.993166	0.0651762	0.694444	0.118047	0.0127369	0.201202	0.751229	0.80593	0.0876684	0.928	0.502458	0.062898	0.118047	0.934824	0.305556
Gorce Mts.	1	SVM	66507.2	-1.89292	0.728523	0.180622	0.246749	0.033778	0	-0.169304	0.203888	303.856	4194	48.2	41.8	623	0.535556	0.870666	0.0904814	0.990324	0.0904814	0.535556	0.14996	0.0098227	0.136784	0.703111	0.86452	0.122623	0.8481	0.406222	0.0817448	0.14996	0.909519	0.464444
Bieszczady Mts.	2	ANN	53528.4	2.96437	0.725713	0.425886	0.62546	0.0970793	0.284369	-0.420157	0.428515	1937.76	3446.5	64.8	25.2	1370.5	0.72	0.715487	0.0524126	0.992508	0.0524126	0.72	0.0969065	0.0132056	0.292501	0.717743	0.71557	0.0648583	-0.1162	0.435487	0.0513061	0.0969065	0.947587	0.28
Bieszczady Mts.	2	BART	73198.4	2.81973	0.913176	0.217008	0.337628	0.0724188	0	-0.217008	0.226151	561.195	4091.5	77.5	12.5	725.5	0.861111	0.849388	0.0993718	0.996999	0.0993718	0.861111	0.177547	0.0157938	0.163644	0.855249	0.849603	0.149588	0.9682	0.710499	0.0975743	0.177547	0.900628	0.138889
Bieszczady Mts.	2	Bioclim	141244	2.03223	0.501645	0.0195365	0.136796	0.0179336	0.96291	0.0163307	0.0202419	91.8258	4772	2	88	45	0.0222222	0.990658	0.0425532	0.981893	0.0425532	0.0222222	0.0291971	0.000407581	0.00957815	0.50644	0.972896	0.0168244	0.802	0.0128803	0.0148148	0.0291971	0.957447	0.977778
Bieszczady Mts.	2	BRT	295993	4.84832	0.913633	0.173355	0.327595	0.0765976	0	-0.173355	0.182099	528.148	4022	80.9	9.1	795	0.898889	0.83496	0.095881	0.997769	0.095881	0.898889	0.172691	0.0164867	0.1785	0.866924	0.836132	0.144316	0.9181	0.733848	0.0947311	0.172691	0.904119	0.101111
Bieszczady Mts.	2	CTA	1092.99	1.96022	0.78768	0.241996	0.426152	0.074165	0.573894	-0.238695	0.250691	893.839	3203.7	81.4	8.6	1613.3	0.904444	0.665082	0.0494943	0.99729	0.0494943	0.904444	0.0936622	0.0165885	0.345364	0.784763	0.669472	0.0609885	1	0.569526	0.0492455	0.0936622	0.950506	0.0955556
Bieszczady Mts.	2	Domain	117626	0.0142292	0.530789	0.0390543	0.164776	0.0237845	0.866313	-0.00889328	0.0440489	133.23	4463	15	75	354	0.166667	0.92651	0.0406504	0.983473	0.0406504	0.166667	0.0653595	0.00305686	0.0751987	0.546588	0.912574	0.0369597	0.446	0.0931769	0.0337838	0.0653595	0.95935	0.833333
Bieszczady Mts.	2	GAM	77274.1	0.494403	0.782264	12.6646	16.6242	3.70147	0	11.0355	12.7168	1.35612e+06	4347	54	36	470	0.6	0.902429	0.103053	0.991786	0.103053	0.6	0.175896	0.0110047	0.106786	0.751214	0.896882	0.149263	0.964	0.502429	0.0964286	0.175896	0.896947	0.4
Bieszczady Mts.	2	GLM	55615.6	1.18741	0.759701	0.0267137	0.135013	0.00470497	0	-0.00885835	0.0558549	89.4475	4276	56	34	541	0.622222	0.887689	0.0938023	0.992111	0.0938023	0.622222	0.163028	0.0114123	0.121663	0.754956	0.88282	0.135469	0.982	0.509912	0.088748	0.163028	0.906198	0.377778
Bieszczady Mts.	2	GRaF	12473.4	-0.414074	0.857487	0.403108	0.450145	0.0601954	0	-0.403108	0.417654	994.541	3909.9	77.3	12.7	907.1	0.858889	0.811688	0.0799691	0.996795	0.0799691	0.858889	0.145969	0.015753	0.200611	0.835288	0.812553	0.116326	0.871	0.670577	0.0788237	0.145969	0.920031	0.141111
Bieszczady Mts.	2	Mahalanobis	16322.2	-2.03833	0.605667	1626.53	4598.6	1026.86	0	1626.53	1626.54	1.03769e+11	2917	63	27	1900	0.7	0.605564	0.0320937	0.990829	0.0320937	0.7	0.0613736	0.0128388	0.400041	0.652782	0.607296	0.0272554	-0.332	0.305564	0.0316583	0.0613736	0.967906	0.3
Bieszczady Mts.	2	Maxent	53432.9	1.79742	0.869747	0.0500677	0.219622	0.0442648	0.0133279	-0.0384621	0.0619516	236.964	3583.9	77.9	12.1	1233.1	0.865556	0.744011	0.0597185	0.996642	0.0597185	0.865556	0.111683	0.0158753	0.267169	0.804783	0.74624	0.0801178	0.5561	0.609566	0.0591578	0.111683	0.940281	0.134444
Bieszczady Mts.	2	RF	152436	2.28923	0.913609	0.220608	0.29648	0.0556184	6.11372e-05	-0.220608	0.235807	433.155	3926.1	82.4	7.6	890.9	0.915556	0.815051	0.0911064	0.998166	0.0911064	0.915556	0.164448	0.0167923	0.198349	0.865303	0.816894	0.135614	0.9122	0.730606	0.0899559	0.164448	0.908894	0.0844444
Bieszczady Mts.	2	SVM	119213	-2.90302	0.731978	0.217671	0.277623	0.0391653	0	-0.216462	0.247257	381.039	3800	60.5	29.5	1017	0.672222	0.788873	0.0563904	0.992345	0.0563904	0.672222	0.103925	0.0123293	0.219584	0.730547	0.786733	0.0725648	0.7685	0.461095	0.054876	0.103925	0.94361	0.327778
Atpol	3a	ANN	78443.1	0.287735	0.768537	0.145559	0.349387	0.0855635	0	-0.13987	0.155108	600.316	3906.2	62	28	910.8	0.688889	0.81092	0.0650303	0.992911	0.0650303	0.688889	0.118536	0.012635	0.198247	0.749904	0.808681	0.0879819	0.6939	0.499809	0.0630524	0.118536	0.93497	0.311111
Atpol	3a	BART	51513.3	2.44206	0.826374	0.164471	0.360859	0.084192	0	-0.160828	0.175262	639.131	3193.8	75.5	14.5	1623.2	0.838889	0.663027	0.045085	0.995557	0.045085	0.838889	0.0854693	0.0153862	0.346179	0.750958	0.666252	0.0524974	0.8188	0.501916	0.0446585	0.0854693	0.954915	0.161111
Atpol	3a	Bioclim	66191.6	2.01245	0.716677	0.0283254	0.154613	0.0199065	0.556959	-0.0145975	0.0492011	117.302	2733	75	15	2084	0.833333	0.567366	0.0347383	0.994541	0.0347383	0.833333	0.0666963	0.0152843	0.439984	0.700349	0.572244	0.032631	-0.274	0.400699	0.0344986	0.0666963	0.965262	0.166667
Atpol	3a	BRT	165961	3.38104	0.84918	0.185341	0.349337	0.0782839	0	-0.185341	0.198698	598.844	3314.1	81.8	8.2	1502.9	0.908889	0.688001	0.051769	0.99754	0.051769	0.908889	0.0979407	0.0166701	0.322947	0.798445	0.692052	0.0655094	0.813	0.59689	0.0514971	0.0979407	0.948231	0.0911111
Atpol	3a	CTA	31154.7	2.3984	0.835936	0.212666	0.401148	0.087116	0	-0.212624	0.225694	789.689	3239.6	84.2	5.8	1577.4	0.935556	0.672535	0.0520917	0.998392	0.0520917	0.935556	0.0982745	0.0171592	0.338618	0.804045	0.677359	0.0658561	0.5612	0.60809	0.051724	0.0982745	0.947908	0.0644444
Atpol	3a	Domain	66191.6	-1.96502	0.592202	0.48729	0.547229	0.0760231	0.0527817	-0.48729	0.503112	1469.45	2601	62	28	2216	0.688889	0.539963	0.0272169	0.98935	0.0272169	0.688889	0.0523649	0.012635	0.464235	0.614426	0.542694	0.0177014	0.764	0.228852	0.0268864	0.0523649	0.972783	0.311111
Atpol	3a	GAM	22145	0.826178	0.868588	6.49863	8.48268	1.83721	0	6.26546	6.5021	353087	4191	65	25	626	0.722222	0.870044	0.0940666	0.99407	0.0940666	0.722222	0.166453	0.0132464	0.140819	0.796133	0.867332	0.138493	0.96	0.592266	0.0907821	0.166453	0.905933	0.277778
Atpol	3a	GLM	38566	1.77153	0.898224	0.377662	0.48434	0.101099	0	0.0749382	0.389856	1151.11	4078	71	19	739	0.788889	0.846585	0.0876543	0.995362	0.0876543	0.788889	0.157778	0.0144691	0.16507	0.817737	0.845527	0.129023	0.94	0.635474	0.0856454	0.157778	0.912346	0.211111
Atpol	3a	GRaF	144242	-2.12253	0.796759	0.329099	0.434279	0.0826059	0	-0.329099	0.34022	925.484	3254.8	71	19	1562.2	0.788889	0.67569	0.0483848	0.994419	0.0483848	0.788889	0.0899801	0.0144691	0.332831	0.73229	0.677766	0.057466	0.6804	0.464579	0.0473154	0.0899801	0.951615	0.211111
Atpol	3a	Mahalanobis	16064.8	-2.16459	0.722962	82.5915	218.525	56.412	0.0108009	82.3229	82.5942	2.34326e+08	4372	53	37	445	0.588889	0.907619	0.106426	0.991608	0.106426	0.588889	0.180272	0.0108009	0.101488	0.748254	0.901773	0.153989	-0.364	0.496508	0.0990654	0.180272	0.893574	0.411111
Atpol	3a	Maxent	157327	1.48336	0.852791	0.146802	0.299361	0.0667769	0	-0.146801	0.163159	439.766	3287.6	77.5	12.5	1529.4	0.861111	0.682499	0.0482518	0.996212	0.0482518	0.861111	0.0913807	0.0157938	0.327471	0.771805	0.685775	0.0586832	0.9648	0.543611	0.0478789	0.0913807	0.951748	0.138889
Atpol	3a	RF	413627	0.259603	0.855762	0.208319	0.36297	0.0843027	0.000366823	-0.208319	0.220075	646.49	3442.3	77.5	12.5	1374.7	0.861111	0.714615	0.0535737	0.996407	0.0535737	0.861111	0.100833	0.0157938	0.295945	0.787863	0.717302	0.0686756	0.911	0.575726	0.0530988	0.100833	0.946426	0.138889
Atpol	3a	SVM	3606.32	-1.9248	0.740167	0.316785	0.480254	0.0884341	0	-0.0538931	0.324905	1132.02	4083.7	55.6	34.4	733.3	0.617778	0.847768	0.0724653	0.991663	0.0724653	0.617778	0.129272	0.0113308	0.16077	0.732773	0.84355	0.0997245	-0.154	0.465546	0.0691736	0.129272	0.927535	0.382222
Atpol (centroids)	3b	ANN	128947	3.51437	0.912966	0.253357	0.412227	0.0803453	0	-0.253357	0.257947	836.252	4127.3	83	7	689.7	0.922222	0.85682	0.108781	0.998314	0.108781	0.922222	0.194354	0.0169146	0.157469	0.889521	0.858019	0.167015	0.8315	0.779042	0.107836	0.194354	0.891219	0.0777778
Atpol (centroids)	3b	BART	30607.7	3.32621	0.89673	0.348589	0.403698	0.0644559	0	-0.348589	0.359791	801.355	3829.2	75.2	14.8	987.8	0.835556	0.794935	0.0737228	0.996336	0.0737228	0.835556	0.134266	0.015325	0.216629	0.815245	0.79568	0.104171	0.9781	0.63049	0.0720706	0.134266	0.926277	0.164444
Atpol (centroids)	3b	Bioclim	62201.3	1.50342	0.718171	0.0353293	0.153758	0.0198243	0.769921	-0.013988	0.0481229	116.008	3779	61	29	1038	0.677778	0.784513	0.055505	0.992384	0.055505	0.677778	0.102607	0.0124312	0.223966	0.731145	0.782556	0.0711127	0.332	0.462291	0.054078	0.102607	0.944495	0.322222
Atpol (centroids)	3b	BRT	112625	4.09874	0.884996	0.405887	0.440333	0.0590624	0	-0.405887	0.418983	953.574	3855.4	78.7	11.3	961.6	0.874444	0.800374	0.0787532	0.997122	0.0787532	0.874444	0.143934	0.0160383	0.212003	0.837409	0.801732	0.11412	0.9169	0.674818	0.077749	0.143934	0.921247	0.125556
Atpol (centroids)	3b	CTA	75022	5.34378	0.800237	0.358243	0.410906	0.0786277	0	-0.358243	0.37077	829.77	4085.6	73.7	16.3	731.4	0.818889	0.848163	0.0949483	0.996094	0.0949483	0.818889	0.169637	0.0150194	0.164072	0.833526	0.847626	0.141428	-0.8	0.667052	0.0927966	0.169637	0.905052	0.181111
Atpol (centroids)	3b	Domain	91353.1	-2.82782	0.602805	0.38187	0.459793	0.0698571	0.10108	-0.380647	0.399841	1037.39	2649	63	27	2168	0.7	0.549927	0.0282385	0.98991	0.0282385	0.7	0.0542869	0.0128388	0.454657	0.624964	0.55268	0.0197225	0.804	0.249927	0.0279008	0.0542869	0.971762	0.3
Atpol (centroids)	3b	GAM	119456	1.15164	0.868035	8.90117	9.42472	1.52894	0	8.90117	8.90117	435866	3826	71	19	991	0.788889	0.79427	0.066855	0.995059	0.066855	0.788889	0.123264	0.0144691	0.216426	0.79158	0.794172	0.0925781	0.922	0.583159	0.0656799	0.123264	0.933145	0.211111
Atpol (centroids)	3b	GLM	47194.6	1.30353	0.89758	0.0179133	0.134166	0.0115388	0	0.0179133	0.0216844	88.3289	3638	80	10	1179	0.888889	0.755242	0.0635425	0.997259	0.0635425	0.888889	0.118606	0.0163032	0.256572	0.822065	0.757693	0.0873622	0.973	0.644131	0.0630418	0.118606	0.936458	0.111111
Atpol (centroids)	3b	GRaF	80277.8	1.68976	0.887479	0.37544	0.420543	0.062048	0	-0.37544	0.387616	870.114	3278	84.4	5.6	1539	0.937778	0.680507	0.0549271	0.998402	0.0549271	0.937778	0.103485	0.0171999	0.330834	0.809142	0.685225	0.0713029	0.9946	0.618284	0.0546923	0.103485	0.945073	0.0622222
Atpol (centroids)	3b	Mahalanobis	38143.8	-2.09974	0.699963	132.753	275.299	72.8195	0.000203791	132.753	132.768	3.71901e+08	3455	62	28	1362	0.688889	0.717251	0.0435393	0.991961	0.0435393	0.688889	0.0819022	0.012635	0.290198	0.70307	0.716731	0.0490944	-0.112	0.40614	0.0426997	0.0819022	0.956461	0.311111
Atpol (centroids)	3b	Maxent	26530.9	4.91814	0.883567	0.167447	0.312803	0.0719802	0	-0.167337	0.179393	480.216	3721.7	77.9	12.1	1095.3	0.865556	0.772618	0.0668025	0.996768	0.0668025	0.865556	0.123967	0.0158753	0.239087	0.819087	0.774322	0.093084	0.9552	0.638173	0.0660983	0.123967	0.933198	0.134444
Atpol (centroids)	3b	RF	55056.3	2.26079	0.873229	0.367732	0.42113	0.0687318	0	-0.367732	0.379329	873.314	3596.4	79.5	10.5	1220.6	0.883333	0.746606	0.0634755	0.997089	0.0634755	0.883333	0.118068	0.0162013	0.264948	0.81497	0.749114	0.0868014	0.984	0.629939	0.0629094	0.118068	0.936525	0.116667
Atpol (centroids)	3b	SVM	153939	0.0748121	0.826041	0.335943	0.4195	0.0797309	0	-0.33108	0.349817	869.039	3606.9	70.9	19.1	1210.1	0.787778	0.748786	0.0566625	0.994775	0.0566625	0.787778	0.105498	0.0144487	0.261056	0.768282	0.749501	0.0738116	0.9634	0.536563	0.0557467	0.105498	0.943338	0.212222
Zelený (Slovakia)	4	ANN	99149.5	5.38577	0.891225	0.0900858	0.280463	0.0762053	0.191094	-0.0861776	0.0977888	386.328	3962.8	77.6	12.4	854.2	0.862222	0.82267	0.0870339	0.996967	0.0870339	0.862222	0.156995	0.0158141	0.189892	0.842446	0.823395	0.127969	0.7659	0.684892	0.0853801	0.156995	0.912966	0.137778
Zelený (Slovakia)	4	BART	218328	3.29871	0.914865	0.127148	0.251857	0.0613413	0	-0.127148	0.140096	311.572	3934.7	77.8	12.2	882.3	0.864444	0.816836	0.0843515	0.996956	0.0843515	0.864444	0.153	0.0158549	0.195659	0.84064	0.817709	0.123716	0.9274	0.681281	0.0830277	0.153	0.915648	0.135556
Zelený (Slovakia)	4	Bioclim	52903.6	3.19827	0.66426	0.0112177	0.132036	0.0112085	0.912574	0.0111992	0.0231812	85.5462	4478	35	55	339	0.388889	0.929624	0.0935829	0.987867	0.0935829	0.388889	0.150862	0.00713267	0.0762176	0.659257	0.919707	0.12499	0.779	0.318513	0.0815851	0.150862	0.906417	0.611111
Zelený (Slovakia)	4	BRT	218328	4.49321	0.875193	0.129036	0.254125	0.0623362	0	-0.129036	0.142251	317.267	4269.4	71.1	18.9	547.6	0.79	0.886319	0.115828	0.995595	0.115828	0.79	0.201836	0.0144895	0.126085	0.83816	0.884553	0.175452	0.817	0.676319	0.112335	0.201836	0.884172	0.21
Zelený (Slovakia)	4	CTA	14240.5	2.77893	0.795088	0.127585	0.249679	0.0537169	0	-0.127585	0.145111	306.012	4470.9	59.8	30.2	346.1	0.664444	0.92815	0.147325	0.993291	0.147325	0.664444	0.241172	0.0121867	0.0827186	0.796297	0.923314	0.217683	0.5348	0.592595	0.137121	0.241172	0.852675	0.335556
Zelený (Slovakia)	4	Domain	43677.6	-0.719268	0.792621	0.277531	0.3429	0.0518759	0.109639	-0.276309	0.295342	576.967	3628	68	22	1189	0.755556	0.753166	0.0540971	0.993973	0.0540971	0.755556	0.100965	0.0138578	0.256165	0.754361	0.75321	0.0690991	0.988	0.508721	0.0531665	0.100965	0.945903	0.244444
Zelený (Slovakia)	4	GAM	129582	2.14966	0.908048	12.0632	13.3017	2.39877	0	12.0632	12.0632	868219	3785	79	11	1032	0.877778	0.785759	0.0711071	0.997102	0.0711071	0.877778	0.131557	0.0160994	0.226411	0.831768	0.787447	0.101053	0.971	0.663537	0.07041	0.131557	0.928893	0.122222
Zelený (Slovakia)	4	GLM	43677.6	0.333349	0.75398	0.0209001	0.132647	0.00536014	0	0.013179	0.0357101	86.3393	4179	60	30	638	0.666667	0.867552	0.0859599	0.992872	0.0859599	0.666667	0.152284	0.0122274	0.142246	0.76711	0.863868	0.123815	0.951	0.534219	0.0824176	0.152284	0.91404	0.333333
Zelený (Slovakia)	4	GRaF	341814	3.63652	0.914915	0.18241	0.28151	0.0589313	0	-0.18241	0.19453	389.838	4272.1	67.8	22.2	544.9	0.753333	0.88688	0.121179	0.994857	0.121179	0.753333	0.20656	0.013817	0.124862	0.820107	0.88443	0.18062	0.9605	0.640213	0.115848	0.20656	0.878821	0.246667
Zelený (Slovakia)	4	Mahalanobis	53441.8	-2.06543	0.76274	143.812	359.113	89.263	0.000611372	143.812	143.818	6.32817e+08	4329	57	33	488	0.633333	0.898692	0.104587	0.992435	0.104587	0.633333	0.179528	0.0116161	0.111066	0.766013	0.893825	0.152857	-0.392	0.532025	0.0986159	0.179528	0.895413	0.366667
Zelený (Slovakia)	4	Maxent	203026	2.7954	0.91102	0.0237832	0.154744	0.0200033	0	-0.0162451	0.0386209	117.506	3747.2	79.2	10.8	1069.8	0.88	0.777912	0.0728597	0.997212	0.0728597	0.88	0.133631	0.0161402	0.234155	0.828956	0.779784	0.103265	0.8482	0.657912	0.0718271	0.133631	0.92714	0.12
Zelený (Slovakia)	4	RF	55764.3	1.6161	0.865627	0.212721	0.291467	0.0568731	0.000326065	-0.212721	0.226715	417.972	4101.5	70.4	19.6	715.5	0.782222	0.851464	0.0945349	0.995269	0.0945349	0.782222	0.167529	0.0143469	0.160159	0.816843	0.850194	0.139344	0.8778	0.633686	0.0917622	0.167529	0.905465	0.217778
Zelený (Slovakia)	4	SVM	9782.01	1.42222	0.846343	0.26079	0.335792	0.0560957	0	-0.250735	0.273716	558.545	4382.7	60.8	29.2	434.3	0.675556	0.90984	0.124594	0.993388	0.124594	0.675556	0.209842	0.0123905	0.100897	0.792698	0.905543	0.184584	0.928	0.585396	0.117337	0.209842	0.875406	0.324444
Zelený (Carpathian Mts.)	5	ANN	138139	6.2189	0.919704	0.225765	0.358722	0.071984	0	-0.225765	0.23423	633.343	4097	80.7	9.3	720	0.896667	0.850529	0.102141	0.997745	0.102141	0.896667	0.183164	0.0164459	0.163175	0.873598	0.851376	0.155346	0.8149	0.747196	0.100896	0.183164	0.897859	0.103333
Zelený (Carpathian Mts.)	5	BART	74418.4	3.85316	0.925202	0.264743	0.363381	0.0699034	0	-0.264743	0.273221	649.698	3932	80.2	9.8	885	0.891111	0.816276	0.0884735	0.99758	0.0884735	0.891111	0.159987	0.016344	0.196699	0.853693	0.817648	0.130988	0.9731	0.707387	0.0872424	0.159987	0.911526	0.108889
Zelený (Carpathian Mts.)	5	Bioclim	122918	2.18979	0.805772	0.024502	0.145048	0.0154864	0.527206	-0.0232793	0.055815	103.238	3093	81	9	1724	0.9	0.642101	0.0448753	0.997099	0.0448753	0.9	0.0854881	0.016507	0.367842	0.77105	0.646831	0.0523781	0.417	0.542101	0.0446527	0.0854881	0.955125	0.1
Zelený (Carpathian Mts.)	5	BRT	120997	4.68879	0.924247	0.280264	0.363212	0.0680687	0	-0.280264	0.289645	647.87	3961.1	82.9	7.1	855.9	0.921111	0.822317	0.0900876	0.998233	0.0900876	0.921111	0.163797	0.0168942	0.191319	0.871714	0.824129	0.134889	0.9448	0.743428	0.0893116	0.163797	0.909912	0.0788889
Zelený (Carpathian Mts.)	5	CTA	103053	4.16854	0.880627	0.331462	0.433943	0.0807315	0	-0.331462	0.340094	925.678	3950.5	80.9	9.1	866.5	0.898889	0.820116	0.0898141	0.997751	0.0898141	0.898889	0.162852	0.0164867	0.193071	0.859503	0.821561	0.133964	0.98	0.719005	0.0888196	0.162852	0.910186	0.101111
Zelený (Carpathian Mts.)	5	Domain	97682	-0.771621	0.686063	0.533606	0.573772	0.0711307	0.0354595	-0.533606	0.546457	1615.46	3255	59	31	1562	0.655556	0.675732	0.0363973	0.990566	0.0363973	0.655556	0.0689655	0.0120236	0.330344	0.665644	0.675362	0.0354445	0.728	0.331287	0.0357143	0.0689655	0.963603	0.344444
Zelený (Carpathian Mts.)	5	GAM	163461	1.18056	0.926845	5.60628	5.78595	0.817346	0	5.60628	5.60628	164273	3879	84	6	938	0.933333	0.805273	0.0821918	0.998456	0.0821918	0.933333	0.151079	0.0171184	0.208274	0.869303	0.807622	0.121461	0.995	0.738606	0.0817121	0.151079	0.917808	0.0666667
Zelený (Carpathian Mts.)	5	GLM	133500	-0.311347	0.919789	0.0135228	0.130883	0.00798276	0	0.0126181	0.0292744	84.0587	3569	87	3	1248	0.966667	0.740918	0.0651685	0.99916	0.0651685	0.966667	0.122105	0.0177298	0.27206	0.853792	0.745058	0.0908623	0.979	0.707584	0.0650224	0.122105	0.934831	0.0333333
Zelený (Carpathian Mts.)	5	GRaF	62317.3	4.09435	0.927464	0.282496	0.366499	0.0647567	0	-0.282496	0.291769	660.396	3503.8	84.6	5.4	1313.2	0.94	0.727382	0.0687582	0.998538	0.0687582	0.94	0.126975	0.0172407	0.284858	0.833691	0.731282	0.0960449	0.9845	0.667382	0.0682962	0.126975	0.931242	0.06
Zelený (Carpathian Mts.)	5	Mahalanobis	45455.8	-2.14854	0.842349	7.94707	16.7441	4.169	0.000203791	7.85728	7.96328	1.37574e+06	3162	84	6	1655	0.933333	0.656425	0.0483036	0.998106	0.0483036	0.933333	0.0918535	0.0171184	0.354392	0.794879	0.661504	0.0590352	0.964	0.589758	0.0481375	0.0918535	0.951696	0.0666667
Zelený (Carpathian Mts.)	5	Maxent	131293	3.05911	0.913081	0.171068	0.325287	0.0771025	0.000326065	-0.171068	0.180126	519.332	3795.4	82.7	7.3	1021.6	0.918889	0.787918	0.0752766	0.998082	0.0752766	0.918889	0.1391	0.0168535	0.225046	0.853403	0.79032	0.108885	0.9018	0.706807	0.0747731	0.1391	0.924723	0.0811111
Zelený (Carpathian Mts.)	5	RF	133592	1.21746	0.905095	0.330044	0.396972	0.0682119	0	-0.330044	0.339691	773.954	3898.4	80.4	9.6	918.6	0.893333	0.8093	0.0811786	0.997555	0.0811786	0.893333	0.148701	0.0163848	0.203587	0.851317	0.810842	0.11908	0.9571	0.702634	0.0803648	0.148701	0.918821	0.106667
Zelený (Carpathian Mts.)	5	SVM	104213	0.395832	0.901435	0.360945	0.454902	0.0796015	0	-0.339905	0.367701	1018.35	4111	76.1	13.9	706	0.845556	0.853436	0.0999674	0.996645	0.0999674	0.845556	0.178211	0.0155085	0.159385	0.849496	0.853291	0.150331	0.9641	0.698991	0.0980108	0.178211	0.900033	0.154444
Herbarium	6	ANN	139888	5.67504	0.933082	0.152451	0.327744	0.0788641	0	-0.152451	0.160394	527.343	3796.5	85.9	4.1	1020.5	0.954444	0.788146	0.0779567	0.998938	0.0779567	0.954444	0.144073	0.0175056	0.225474	0.871295	0.791196	0.114031	0.7022	0.742591	0.0776423	0.144073	0.922043	0.0455556
Herbarium	6	BART	124201	5.40184	0.933341	0.154675	0.305608	0.072347	0	-0.154675	0.162912	458.436	3913	82.1	7.9	904	0.912222	0.812331	0.0844063	0.998003	0.0844063	0.912222	0.154298	0.0167312	0.200958	0.862277	0.814163	0.124917	0.923	0.724554	0.0836703	0.154298	0.915594	0.0877778
Herbarium	6	Bioclim	57001	3.18736	0.899538	0.00884977	0.13298	0.00733758	0.608926	-0.00601238	0.0381475	86.7732	3650	87	3	1167	0.966667	0.757733	0.069378	0.999179	0.069378	0.966667	0.129464	0.0177298	0.255553	0.8622	0.761565	0.0986135	0.827	0.7244	0.0692124	0.129464	0.930622	0.0333333
Herbarium	6	BRT	53857.4	4.49517	0.932118	0.171459	0.319199	0.0748539	0	-0.171459	0.179384	500.363	4029.8	80	10	787.2	0.888889	0.836579	0.0939724	0.997548	0.0939724	0.888889	0.169624	0.0163032	0.176727	0.862734	0.837538	0.141131	0.9066	0.725468	0.0927733	0.169624	0.906028	0.111111
Herbarium	6	CTA	59463.8	5.50783	0.889956	0.167169	0.332623	0.0810649	0	-0.167169	0.175499	543.084	4132	78.6	11.4	685	0.873333	0.857795	0.103054	0.997251	0.103054	0.873333	0.18432	0.0160179	0.155614	0.865564	0.85808	0.15665	0.9386	0.731129	0.101522	0.18432	0.896946	0.126667
Herbarium	6	Domain	46559.3	0.692819	0.871986	0.469411	0.508836	0.0636788	0.0238435	-0.469411	0.480969	1270.49	3504	83	7	1313	0.922222	0.727424	0.0594556	0.998006	0.0594556	0.922222	0.111709	0.0169146	0.284492	0.824823	0.730997	0.0800057	0.98	0.649646	0.0591589	0.111709	0.940544	0.0777778
Herbarium	6	GAM	71860.7	2.06334	0.912214	5.7828	6.26532	1.01451	0	5.7828	5.80491	192621	3867	80	10	950	0.888889	0.802782	0.0776699	0.997421	0.0776699	0.888889	0.142857	0.0163032	0.209904	0.845835	0.804361	0.112932	0.988	0.691671	0.0769231	0.142857	0.92233	0.111111
Herbarium	6	GLM	77462.7	0.235577	0.843289	0.0364454	0.137909	0.0106067	0	-0.0138329	0.062973	93.3262	4148	65	25	669	0.722222	0.861117	0.0885559	0.994009	0.0885559	0.722222	0.157767	0.0132464	0.149582	0.79167	0.858569	0.129317	0.98	0.583339	0.085639	0.157767	0.911444	0.277778
Herbarium	6	GRaF	50051.9	4.34833	0.930084	0.184005	0.317413	0.0718783	0	-0.184005	0.192137	494.689	3967.1	79.4	10.6	849.9	0.882222	0.823562	0.0861217	0.997341	0.0861217	0.882222	0.156793	0.016181	0.189383	0.852892	0.824638	0.127637	0.8758	0.705785	0.0851118	0.156793	0.913878	0.117778
Herbarium	6	Mahalanobis	71363	-1.9225	0.920128	14.2223	28.4766	7.50748	0.00387202	14.0937	14.2403	3.97917e+06	3854	80	10	963	0.888889	0.800083	0.0767018	0.997412	0.0767018	0.888889	0.141218	0.0163032	0.212553	0.844486	0.801712	0.111205	1	0.688972	0.0759734	0.141218	0.923298	0.111111
Herbarium	6	Maxent	44599.7	4.17653	0.933048	0.077042	0.22648	0.0547383	0	-0.077042	0.0899308	251.763	4015.7	79.6	10.4	801.3	0.884444	0.833652	0.09279	0.99745	0.09279	0.884444	0.167529	0.0162217	0.179519	0.859048	0.834583	0.138942	0.877	0.718096	0.0915512	0.167529	0.90721	0.115556
Herbarium	6	RF	61405.7	3.79352	0.923282	0.227171	0.331195	0.0723415	0.000835541	-0.227171	0.235157	538.893	3950.1	81.4	8.6	866.9	0.904444	0.820033	0.0881083	0.997862	0.0881083	0.904444	0.160194	0.0165885	0.193255	0.862239	0.821581	0.131154	0.9503	0.724478	0.0871859	0.160194	0.911892	0.0955556
Herbarium	6	SVM	36477.7	0.535363	0.868565	0.274009	0.379755	0.0751426	0	-0.243094	0.281629	709.89	4238.3	71.7	18.3	578.7	0.796667	0.879863	0.110746	0.995701	0.110746	0.796667	0.194357	0.0146118	0.132545	0.838265	0.878337	0.167543	0.9337	0.67653	0.107685	0.194357	0.889254	0.203333
Konowalik (species range)	7	ANN	121859	4.17935	0.928151	0.188343	0.321865	0.0585594	0	-0.188343	0.200812	508.441	3960.9	88.1	1.9	856.1	0.978889	0.822275	0.0949821	0.999528	0.0949821	0.978889	0.172904	0.0179539	0.192419	0.900582	0.825148	0.144282	0.2536	0.801164	0.0947597	0.172904	0.905018	0.0211111
Konowalik (species range)	7	BART	98701.7	3.86241	0.918773	0.178522	0.328911	0.0598835	0	-0.178522	0.191045	530.875	3907.8	87.8	2.2	909.2	0.975556	0.811252	0.0882144	0.99944	0.0882144	0.975556	0.161772	0.0178928	0.203179	0.893404	0.814265	0.132592	0.6206	0.786807	0.0880149	0.161772	0.911786	0.0244444
Konowalik (species range)	7	Bioclim	120476	1.42532	0.716796	0.031651	0.149792	0.0185793	0.300795	-0.0203853	0.0545508	110.101	2009	90	0	2808	1	0.417065	0.0310559	1	0.0310559	1	0.060241	0.0183411	0.590585	0.708532	0.427756	0.0255734	0.66	0.417065	0.0310559	0.060241	0.968944	0
Konowalik (species range)	7	BRT	210383	2.5756	0.933586	0.214115	0.329234	0.054919	0	-0.214115	0.227192	531.896	4039.4	87	3	777.6	0.966667	0.838572	0.101516	0.999266	0.101516	0.966667	0.183575	0.0177298	0.176197	0.902619	0.840921	0.15554	0.5292	0.805238	0.101126	0.183575	0.898484	0.0333333
Konowalik (species range)	7	CTA	107292	4.15502	0.907779	0.266721	0.346972	0.0649695	0	-0.266721	0.280219	590.756	3644.1	90	0	1172.9	1	0.756508	0.0712715	1	0.0712715	1	0.133059	0.0183411	0.257367	0.878254	0.760974	0.102321	0.8095	0.756508	0.0712715	0.133059	0.928729	0
Konowalik (species range)	7	Domain	389437	-0.918668	0.706359	0.579392	0.612089	0.0758837	0.0199715	-0.579392	0.590797	1838.42	3599	57	33	1218	0.633333	0.747146	0.0447059	0.990914	0.0447059	0.633333	0.0835165	0.0116161	0.259833	0.690239	0.745058	0.0510003	0.486	0.380479	0.043578	0.0835165	0.955294	0.366667
Konowalik (species range)	7	GAM	155199	0.597296	0.944516	1.42762	1.87596	0.35714	0	-1.07831	1.42911	17268.9	3940	90	0	877	1	0.817936	0.0930714	1	0.0930714	1	0.170293	0.0183411	0.197065	0.908968	0.821276	0.141482	0.673	0.817936	0.0930714	0.170293	0.906929	0
Konowalik (species range)	7	GLM	115490	0.70233	0.939314	0.81613	0.828262	0.0887629	0	-0.81613	0.817822	3366.29	3967	90	0	850	1	0.823542	0.0957447	1	0.0957447	1	0.174757	0.0183411	0.191563	0.911771	0.826778	0.146174	0.382	0.823542	0.0957447	0.174757	0.904255	0
Konowalik (species range)	7	GRaF	72061.5	3.02761	0.913811	0.207738	0.344808	0.0608318	0	-0.207738	0.219959	583.63	3318.8	89.9	0.1	1498.2	0.998889	0.688977	0.0573611	0.999971	0.0573611	0.998889	0.108406	0.0183208	0.32364	0.843933	0.694661	0.0763606	0.399	0.687865	0.0573573	0.108406	0.942639	0.00111111
Konowalik (species range)	7	Mahalanobis	92661.4	-3.05049	0.871082	4.92386	11.4483	2.76322	0.0183411	4.18156	4.939	643131	3575	90	0	1242	1	0.742163	0.0675676	1	0.0675676	1	0.126582	0.0183411	0.271449	0.871082	0.746892	0.0955032	1	0.742163	0.0675676	0.126582	0.932432	0
Konowalik (species range)	7	Maxent	95155.3	-0.257774	0.922287	0.520592	0.546262	0.0610198	0	-0.520592	0.533859	1464.27	3964.4	87.7	2.3	852.6	0.974444	0.823002	0.0933122	0.999421	0.0933122	0.974444	0.170307	0.0178724	0.191624	0.898723	0.825779	0.14157	0.9955	0.797446	0.0930825	0.170307	0.906688	0.0255556
Konowalik (species range)	7	RF	169074	1.2276	0.898055	0.251438	0.347672	0.0640096	4.07581e-05	-0.251438	0.264466	593.296	3632.9	87.3	2.7	1184.1	0.97	0.754183	0.0691514	0.999268	0.0691514	0.97	0.129032	0.0177909	0.259099	0.862092	0.758141	0.0981515	0.5103	0.724183	0.0689916	0.129032	0.930849	0.03
Konowalik (species range)	7	SVM	80168	1.0253	0.914615	0.32769	0.440946	0.0834573	0	-0.291423	0.333081	954.405	3936.3	85.1	4.9	880.7	0.945556	0.817168	0.090626	0.998766	0.090626	0.945556	0.165017	0.0173426	0.196821	0.881362	0.819523	0.136083	0.9695	0.762724	0.090132	0.165017	0.909374	0.0544444
				Correlation with expert evluation (Spearman rho)	0.507248	-0.400793	-0.372184	-0.170208	-0.238797	-0.165978	-0.40825	-0.371608	0.196406	0.351979	-0.351979	-0.196406	0.351979	0.196406	0.364283	0.388395	0.364283	0.351979	0.382677	0.351979	-0.188591	0.482411	0.204494	0.381471	0.0544403	0.482411	0.382357	0.382677	-0.364283	-0.351979
