# Supplementary material for: Evaluation metrics and validation of presence-only species distribution models based on distributional maps with varying coverage
Source: Sci Rep. 2021 Jan 15;11:1482. doi: 10.1038/s41598-020-80062-1 (PMC7811024; doi:10.1038/s41598-020-80062-1)
Supplement: Supplementary file 9 — Supplementary Information 9. [file 41598_2020_80062_MOESM9_ESM.xlsx]

## Sheet: Arkusz1
Appendix 8 Correlation matrix (Spearman rho) of evaluation metrics. Metrics that attained significant correlation (above 0.8 or below -0.8) are shown in red bold font and should not be used together for evaluation purposes. Caution should be taken regarding also other metrics with a correlation above 0.5 and below -0.5 (bold black font).
	Expert evaluation	AUC	ECE	RMSE	MCE	ACC	bias	MAE	SSE	TN	TP	FN	FP	SENS	SPEC	PosPredValue	NegPredValue	Precision	Recall	F1	Detection.rate	Detection.prevalence	Balanced.accuracy	Accuracy	Kappa	CBI	TSS	Jaccard	Sorensen	OPR	UPR
Expert evaluation	1	0.507248	-0.400793	-0.372184	-0.170208	-0.238797	-0.165978	-0.40825	-0.371608	0.196406	0.351979	-0.351979	-0.196406	0.351979	0.196406	0.364283	0.388395	0.364283	0.351979	0.382677	0.351979	-0.188591	0.482411	0.204494	0.381471	0.0544403	0.482411	0.382357	0.382677	-0.364283	-0.351979
AUC	0.507248	1	0.0724101	0.0451936	0.0842633	-0.513161	-0.23333	0.0704897	0.0451616	0.0549984	0.775992	-0.775992	-0.0549984	0.775992	0.0549984	0.428145	0.826002	0.428145	0.775992	0.531644	0.775992	-0.0400939	0.9295	0.0727464	0.512632	0.403682	0.9295	0.529329	0.531644	-0.428145	-0.775992
ECE	-0.400793	0.0724101	1	0.959021	0.733234	-0.134911	-0.206924	0.997813	0.959415	-0.167129	0.0769477	-0.0769477	0.167129	0.0769477	-0.167129	-0.0150219	0.0641771	-0.0150219	0.0769477	0.0413742	0.0769477	0.173434	0.0912835	-0.16235	0.0287848	0.124702	0.0912835	0.0426331	0.0413742	0.0150219	-0.0769477
RMSE	-0.372184	0.0451936	0.959021	1	0.848608	-0.117031	-0.158082	0.952246	0.999968	-0.215182	0.0896087	-0.0896087	0.215182	0.0896087	-0.215182	-0.0714179	0.0683489	-0.0714179	0.0896087	-0.0130268	0.0896087	0.219513	0.073285	-0.20996	-0.0257868	0.0681659	0.073285	-0.0120986	-0.0130268	0.0714179	-0.0896087
MCE	-0.170208	0.0842633	0.733234	0.848608	1	-0.147474	0.0689854	0.720943	0.848266	-0.11164	0.064911	-0.064911	0.11164	0.064911	-0.11164	0.00958071	0.0564844	0.00958071	0.064911	0.0636296	0.064911	0.114243	0.10479	-0.105687	0.0526299	-0.0299433	0.10479	0.0639496	0.0636296	-0.00958071	-0.064911
ACC	-0.238797	-0.513161	-0.134911	-0.117031	-0.147474	1	0.160728	-0.140686	-0.116573	-0.181964	-0.266423	0.266423	0.181964	-0.266423	-0.181964	-0.434126	-0.326551	-0.434126	-0.266423	-0.500038	-0.266423	0.168986	-0.475604	-0.193047	-0.488764	-0.248361	-0.475604	-0.503941	-0.500038	0.434126	0.266423
bias	-0.165978	-0.23333	-0.206924	-0.158082	0.0689854	0.160728	1	-0.207255	-0.158498	0.169529	-0.273004	0.273004	-0.169529	-0.273004	0.169529	-0.0328924	-0.25386	-0.0328924	-0.273004	-0.0772538	-0.273004	-0.175515	-0.25582	0.1716	-0.0736904	-0.126367	-0.25582	-0.0809346	-0.0772538	0.0328924	0.273004
MAE	-0.40825	0.0704897	0.997813	0.952246	0.720943	-0.140686	-0.207255	1	0.952609	-0.177798	0.0807519	-0.0807519	0.177798	0.0807519	-0.177798	-0.0115225	0.0670152	-0.0115225	0.0807519	0.0449803	0.0807519	0.184519	0.0901419	-0.173051	0.0320388	0.129509	0.0901419	0.0463139	0.0449803	0.0115225	-0.0807519
SSE	-0.371608	0.0451616	0.959415	0.999968	0.848266	-0.116573	-0.158498	0.952609	1	-0.213902	0.089502	-0.089502	0.213902	0.089502	-0.213902	-0.070255	0.0684236	-0.070255	0.089502	-0.0119065	0.089502	0.218191	0.0738077	-0.208733	-0.0246239	0.0689714	0.0738077	-0.010957	-0.0119065	0.070255	-0.089502
True Negatives	0.196406	0.0549984	-0.167129	-0.215182	-0.11164	-0.181964	0.169529	-0.177798	-0.213902	1	-0.378443	0.378443	-1	-0.378443	1	0.811747	-0.25673	0.811747	-0.378443	0.749259	-0.378443	-0.999178	0.113112	0.999106	0.766596	-0.00252328	0.113112	0.749269	0.749259	-0.811747	0.378443
True Positives	0.351979	0.775992	0.0769477	0.0896087	0.064911	-0.266423	-0.273004	0.0807519	0.089502	-0.378443	1	-1	0.378443	1	-0.378443	0.0322154	0.985599	0.0322154	1	0.139997	1	0.394828	0.816183	-0.358769	0.118351	0.270443	0.816183	0.136827	0.139997	-0.0322154	-1
False Negatives	-0.351979	-0.775992	-0.0769477	-0.0896087	-0.064911	0.266423	0.273004	-0.0807519	-0.089502	0.378443	-1	1	-0.378443	-1	0.378443	-0.0322154	-0.985599	-0.0322154	-1	-0.139997	-1	-0.394828	-0.816183	0.358769	-0.118351	-0.270443	-0.816183	-0.136827	-0.139997	0.0322154	1
False Positives	-0.196406	-0.0549984	0.167129	0.215182	0.11164	0.181964	-0.169529	0.177798	0.213902	-1	0.378443	-0.378443	1	0.378443	-1	-0.811747	0.25673	-0.811747	0.378443	-0.749259	0.378443	0.999178	-0.113112	-0.999106	-0.766596	0.00252328	-0.113112	-0.749269	-0.749259	0.811747	-0.378443
Sensitivity	0.351979	0.775992	0.0769477	0.0896087	0.064911	-0.266423	-0.273004	0.0807519	0.089502	-0.378443	1	-1	0.378443	1	-0.378443	0.0322154	0.985599	0.0322154	1	0.139997	1	0.394828	0.816183	-0.358769	0.118351	0.270443	0.816183	0.136827	0.139997	-0.0322154	-1
Specificity	0.196406	0.0549984	-0.167129	-0.215182	-0.11164	-0.181964	0.169529	-0.177798	-0.213902	1	-0.378443	0.378443	-1	-0.378443	1	0.811747	-0.25673	0.811747	-0.378443	0.749259	-0.378443	-0.999178	0.113112	0.999106	0.766596	-0.00252328	0.113112	0.749269	0.749259	-0.811747	0.378443
PPV	0.364283	0.428145	-0.0150219	-0.0714179	0.00958071	-0.434126	-0.0328924	-0.0115225	-0.070255	0.811747	0.0322154	-0.0322154	-0.811747	0.0322154	0.811747	1	0.15123	1	0.0322154	0.973626	0.0322154	-0.800299	0.498858	0.820951	0.983346	0.117447	0.498858	0.974149	0.973626	-1	-0.0322154
NPV	0.388395	0.826002	0.0641771	0.0683489	0.0564844	-0.326551	-0.25386	0.0670152	0.0684236	-0.25673	0.985599	-0.985599	0.25673	0.985599	-0.25673	0.15123	1	0.15123	0.985599	0.257679	0.985599	0.273246	0.870622	-0.236874	0.236522	0.29438	0.870622	0.254532	0.257679	-0.15123	-0.985599
Precision	0.364283	0.428145	-0.0150219	-0.0714179	0.00958071	-0.434126	-0.0328924	-0.0115225	-0.070255	0.811747	0.0322154	-0.0322154	-0.811747	0.0322154	0.811747	1	0.15123	1	0.0322154	0.973626	0.0322154	-0.800299	0.498858	0.820951	0.983346	0.117447	0.498858	0.974149	0.973626	-1	-0.0322154
Recall	0.351979	0.775992	0.0769477	0.0896087	0.064911	-0.266423	-0.273004	0.0807519	0.089502	-0.378443	1	-1	0.378443	1	-0.378443	0.0322154	0.985599	0.0322154	1	0.139997	1	0.394828	0.816183	-0.358769	0.118351	0.270443	0.816183	0.136827	0.139997	-0.0322154	-1
F1	0.382677	0.531644	0.0413742	-0.0130268	0.0636296	-0.500038	-0.0772538	0.0449803	-0.0119065	0.749259	0.139997	-0.139997	-0.749259	0.139997	0.749259	0.973626	0.257679	0.973626	0.139997	1	0.139997	-0.736851	0.60558	0.760484	0.998506	0.148447	0.60558	0.999765	1	-0.973626	-0.139997
Detection rate	0.351979	0.775992	0.0769477	0.0896087	0.064911	-0.266423	-0.273004	0.0807519	0.089502	-0.378443	1	-1	0.378443	1	-0.378443	0.0322154	0.985599	0.0322154	1	0.139997	1	0.394828	0.816183	-0.358769	0.118351	0.270443	0.816183	0.136827	0.139997	-0.0322154	-1
Prevalence	-0.188591	-0.0400939	0.173434	0.219513	0.114243	0.168986	-0.175515	0.184519	0.218191	-0.999178	0.394828	-0.394828	0.999178	0.394828	-0.999178	-0.800299	0.273246	-0.800299	0.394828	-0.736851	0.394828	1	-0.0965433	-0.997629	-0.754358	0.0053773	-0.0965433	-0.736925	-0.736851	0.800299	-0.394828
Balanced accuracy	0.482411	0.9295	0.0912835	0.073285	0.10479	-0.475604	-0.25582	0.0901419	0.0738077	0.113112	0.816183	-0.816183	-0.113112	0.816183	0.113112	0.498858	0.870622	0.498858	0.816183	0.60558	0.816183	-0.0965433	1	0.132957	0.585992	0.325444	1	0.602379	0.60558	-0.498858	-0.816183
Accuracy	0.204494	0.0727464	-0.16235	-0.20996	-0.105687	-0.193047	0.1716	-0.173051	-0.208733	0.999106	-0.358769	0.358769	-0.999106	-0.358769	0.999106	0.820951	-0.236874	0.820951	-0.358769	0.760484	-0.358769	-0.997629	0.132957	1	0.777309	0.00208051	0.132957	0.760303	0.760484	-0.820951	0.358769
Kappa	0.381471	0.512632	0.0287848	-0.0257868	0.0526299	-0.488764	-0.0736904	0.0320388	-0.0246239	0.766596	0.118351	-0.118351	-0.766596	0.118351	0.766596	0.983346	0.236522	0.983346	0.118351	0.998506	0.118351	-0.754358	0.585992	0.777309	1	0.142643	0.585992	0.998528	0.998506	-0.983346	-0.118351
CBI	0.0544403	0.403682	0.124702	0.0681659	-0.0299433	-0.248361	-0.126367	0.129509	0.0689714	-0.00252328	0.270443	-0.270443	0.00252328	0.270443	-0.00252328	0.117447	0.29438	0.117447	0.270443	0.148447	0.270443	0.0053773	0.325444	0.00208051	0.142643	1	0.325444	0.148761	0.148447	-0.117447	-0.270443
TSS	0.482411	0.9295	0.0912835	0.073285	0.10479	-0.475604	-0.25582	0.0901419	0.0738077	0.113112	0.816183	-0.816183	-0.113112	0.816183	0.113112	0.498858	0.870622	0.498858	0.816183	0.60558	0.816183	-0.0965433	1	0.132957	0.585992	0.325444	1	0.602379	0.60558	-0.498858	-0.816183
Jaccard's Similarity Index	0.382357	0.529329	0.0426331	-0.0120986	0.0639496	-0.503941	-0.0809346	0.0463139	-0.010957	0.749269	0.136827	-0.136827	-0.749269	0.136827	0.749269	0.974149	0.254532	0.974149	0.136827	0.999765	0.136827	-0.736925	0.602379	0.760303	0.998528	0.148761	0.602379	1	0.999765	-0.974149	-0.136827
Sørensen's Similarity Index	0.382677	0.531644	0.0413742	-0.0130268	0.0636296	-0.500038	-0.0772538	0.0449803	-0.0119065	0.749259	0.139997	-0.139997	-0.749259	0.139997	0.749259	0.973626	0.257679	0.973626	0.139997	1	0.139997	-0.736851	0.60558	0.760484	0.998506	0.148447	0.60558	0.999765	1	-0.973626	-0.139997
OPR	-0.364283	-0.428145	0.0150219	0.0714179	-0.00958071	0.434126	0.0328924	0.0115225	0.070255	-0.811747	-0.0322154	0.0322154	0.811747	-0.0322154	-0.811747	-1	-0.15123	-1	-0.0322154	-0.973626	-0.0322154	0.800299	-0.498858	-0.820951	-0.983346	-0.117447	-0.498858	-0.974149	-0.973626	1	0.0322154
UPR	-0.351979	-0.775992	-0.0769477	-0.0896087	-0.064911	0.266423	0.273004	-0.0807519	-0.089502	0.378443	-1	1	-0.378443	-1	0.378443	-0.0322154	-0.985599	-0.0322154	-1	-0.139997	-1	-0.394828	-0.816183	0.358769	-0.118351	-0.270443	-0.816183	-0.136827	-0.139997	0.0322154	1
